# Supplementary material for: Genome-Wide Selection Signals Reveal Candidate Genes Associated with Plateau Adaptation in Tibetan Sheep
Source: Animals (Basel). 2024 Nov 8;14(22):3212. doi: 10.3390/ani14223212 (PMC11591308; doi:10.3390/ani14223212)
Supplement: Supplementary file 1 [file animals-14-03212-s001.zip]

Archive with 6 entries (6 files):
- Table S1. GO enrichment (AW vs OL).xlsx
- Table S2. GO enrichment (ZSJ vs OL).xlsx
- Table S3. GO enrichment (Shared genes).xlsx
- Table S4. KEGG enrichment (AW vs OL).xlsx
- Table S5. KEGG enrichment (ZSJ vs OL).xlsx
- Table S6. KEGG enrichment (Shared genes).xlsx
