# Supplementary material for: Genome-Wide Selection Signals Reveal Candidate Genes Associated with Plateau Adaptation in Tibetan Sheep
Source: Animals (Basel). 2024 Nov 8;14(22):3212. doi: 10.3390/ani14223212 (PMC11591308; doi:10.3390/ani14223212)
Supplement: Supplementary file 1 [file animals-14-03212-s001.zip › Table S1. GO enrichment (AW vs OL).xlsx]

## Sheet: Sheet1
Table S1. GO enrichment (AW vs OL)
Category	Term	Description	Count	%	PValue	Genes
GOTERM_BP_DIRECT	GO:0071356	cellular response to tumor necrosis factor	7	1.03704	0.0138043	PID1, ZC3H12A, DAB2IP, INPP5K, NPNT, CACTIN, MAPK14
GOTERM_BP_DIRECT	GO:0031333	negative regulation of protein complex assembly	4	0.592593	0.0292083	ULK1, TFIP11, RAF1, SORL1
GOTERM_BP_DIRECT	GO:0045944	positive regulation of transcription from RNA polymerase II promoter	25	3.7037	0.0300423	DLX1, KDM3A, PID1, BMPR2, TNKS, ZBTB49, LRP5, ARID4A, RPS6KA4, NIPBL, SERTAD1, PCBP2, ZC3H12A, SUPT20H, SLC11A1, OSR1, DAB2IP, MAPK14, SUPT5H, NFATC4, GAL, TLR9, RAF1, FGF10, GLYR1
GOTERM_BP_DIRECT	GO:0001933	negative regulation of protein phosphorylation	5	0.740741	0.0303709	PARD6A, PID1, CD109, ZC3H12A, CACTIN
GOTERM_BP_DIRECT	GO:0030178	negative regulation of Wnt signaling pathway	4	0.592593	0.0421065	NXN, APCDD1L, DKK2, NFATC4
GOTERM_BP_DIRECT	GO:0016043	cellular component organization	3	0.444444	0.0435909	PRMT5, SLIT1, SPG7
GOTERM_BP_DIRECT	GO:0010831	positive regulation of myotube differentiation	3	0.444444	0.0435909	MMP14, PIEZO1, MAPK14
GOTERM_BP_DIRECT	GO:0032088	negative regulation of NF-kappaB transcription factor activity	6	0.888889	0.0502674	UFL1, ZC3H12A, TAX1BP1, DAB2IP, COMMD1, CACTIN
GOTERM_BP_DIRECT	GO:0046931	pore complex assembly	3	0.444444	0.052099	P2RX7, BAD, TSPAN33
GOTERM_BP_DIRECT	GO:0006893	Golgi to plasma membrane transport	3	0.444444	0.052099	RABEP1, ARL3, COMMD1
GOTERM_BP_DIRECT	GO:0051016	barbed-end actin filament capping	3	0.444444	0.052099	EPS8, VIL1, CAPZA1
GOTERM_BP_DIRECT	GO:0035994	response to muscle stretch	3	0.444444	0.052099	PIK3CA, RAF1, MAPK14
GOTERM_BP_DIRECT	GO:0035065	regulation of histone acetylation	3	0.444444	0.052099	TADA2B, SETD5, CTCF
GOTERM_BP_DIRECT	GO:0018105	peptidyl-serine phosphorylation	7	1.03704	0.0526042	HIPK4, TNKS, ULK1, TSSK4, MAPK14, HIPK3, MAP3K12
GOTERM_BP_DIRECT	GO:0018107	peptidyl-threonine phosphorylation	5	0.740741	0.0621769	TNKS, CDK10, ULK1, HIPK3, MAP3K12
GOTERM_BP_DIRECT	GO:0006007	glucose catabolic process	2	0.296296	0.067068	BAD, LRP5
GOTERM_BP_DIRECT	GO:1902894	negative regulation of pri-miRNA transcription from RNA polymerase II promoter	3	0.444444	0.0706673	NFATC3, PPARA, NFATC4
GOTERM_BP_DIRECT	GO:0000380	alternative mRNA splicing, via spliceosome	3	0.444444	0.0706673	SFSWAP, RSRC1, ESRP2
GOTERM_BP_DIRECT	GO:1905168	positive regulation of double-strand break repair via homologous recombination	4	0.592593	0.0749092	MEAF6, EP400, ARID2, ACTB
GOTERM_BP_DIRECT	GO:0007163	establishment or maintenance of cell polarity	3	0.444444	0.0806378	PARD6A, PARD6G, ACTB
GOTERM_BP_DIRECT	GO:0032481	positive regulation of type I interferon production	3	0.444444	0.0806378	DHX33, IRF5, GAPDH
GOTERM_BP_DIRECT	GO:0045104	intermediate filament cytoskeleton organization	3	0.444444	0.0806378	SYNM, RAF1, PPL
GOTERM_BP_DIRECT	GO:0001818	negative regulation of cytokine production	3	0.444444	0.0806378	TWSG1, SLC11A1, NPTN
GOTERM_BP_DIRECT	GO:0007264	small GTPase mediated signal transduction	7	1.03704	0.0869346	RALBP1, RASGEF1A, SH2D3A, ARL3, PPM1J, RHOC, VAV1
GOTERM_BP_DIRECT	GO:0007368	determination of left/right symmetry	4	0.592593	0.0877437	ALG5, DNAI1, CC2D2A, FGF10
GOTERM_BP_DIRECT	GO:0016192	vesicle-mediated transport	8	1.18519	0.0883935	SCFD1, VPS9D1, VPS33A, CHMP1A, HPS4, SPIRE2, CNIH2, OPTN
GOTERM_BP_DIRECT	GO:0008585	female gonad development	3	0.444444	0.0910102	FANCA, CSMD1, LHX8
GOTERM_BP_DIRECT	GO:0006335	DNA replication-dependent nucleosome assembly	3	0.444444	0.0910102	CHAF1B, HAT1, IPO4
GOTERM_BP_DIRECT	GO:0090263	positive regulation of canonical Wnt signaling pathway	6	0.888889	0.094616	TNKS, BAMBI, ATP6AP2, GID8, DKK2, FGF10
GOTERM_BP_DIRECT	GO:0034421	post-translational protein acetylation	2	0.296296	0.0988994	ESCO1, DSCC1
GOTERM_BP_DIRECT	GO:0007290	spermatid nucleus elongation	2	0.296296	0.0988994	KDM3A, DMRTC2
GOTERM_BP_DIRECT	GO:0006006	glucose metabolic process	4	0.592593	0.101431	PIK3CA, AKT2, MAPK14, GAPDH
GOTERM_BP_DIRECT	GO:0060612	adipose tissue development	3	0.444444	0.101746	PGRMC2, PIK3CA, LRP5
GOTERM_BP_DIRECT	GO:0000122	negative regulation of transcription from RNA polymerase II promoter	18	2.66667	0.108694	SUZ12, EGR1, DLX1, ZNF296, ZNF174, OSR1, DAB2IP, SUPT5H, ZHX1, CDC73, ETV5, NIPBL, THAP5, C1QBP, SUFU, PHF14, LYAR, JAZF1
GOTERM_BP_DIRECT	GO:2000379	positive regulation of reactive oxygen species metabolic process	3	0.444444	0.112807	PID1, ZC3H12A, MAPK14
GOTERM_BP_DIRECT	GO:2001235	positive regulation of apoptotic signaling pathway	3	0.444444	0.112807	CRADD, DAB2IP, NFATC4
GOTERM_BP_DIRECT	GO:0043968	histone H2A acetylation	3	0.444444	0.112807	MEAF6, EP400, ACTB
GOTERM_BP_DIRECT	GO:0006336	DNA replication-independent nucleosome assembly	3	0.444444	0.112807	UBN1, HAT1, IPO4
GOTERM_BP_DIRECT	GO:0006511	ubiquitin-dependent protein catabolic process	9	1.33333	0.112809	USP37, USP7, PSMA3, USP38, SNRPD1, UBE2N, ARIH2, NEDD4L, UBE3A
GOTERM_BP_DIRECT	GO:0030514	negative regulation of BMP signaling pathway	4	0.592593	0.123417	DLX1, TWSG1, BAMBI, SORL1
GOTERM_BP_DIRECT	GO:0050679	positive regulation of epithelial cell proliferation	4	0.592593	0.123417	BAD, ESRP2, OSR1, FGF10
GOTERM_BP_DIRECT	GO:0016239	positive regulation of macroautophagy	3	0.444444	0.12416	RUFY4, WAC, SUPT5H
GOTERM_BP_DIRECT	GO:0008360	regulation of cell shape	6	0.888889	0.127322	EPS8, VIL1, MKLN1, BAMBI, BRWD1, CRK
GOTERM_BP_DIRECT	GO:0060005	vestibular reflex	2	0.296296	0.129647	ZPLD1, TMC2
GOTERM_BP_DIRECT	GO:0090494	dopamine uptake	2	0.296296	0.129647	SLC22A2, SLC22A1
GOTERM_BP_DIRECT	GO:0038026	reelin-mediated signaling pathway	2	0.296296	0.129647	DAB2IP, CRK
GOTERM_BP_DIRECT	GO:0034088	maintenance of mitotic sister chromatid cohesion	2	0.296296	0.129647	NIPBL, DSCC1
GOTERM_BP_DIRECT	GO:1902531	regulation of intracellular signal transduction	2	0.296296	0.129647	CRK, LEMD2
GOTERM_BP_DIRECT	GO:0051610	serotonin uptake	2	0.296296	0.129647	SLC22A2, SLC22A1
GOTERM_BP_DIRECT	GO:1903169	regulation of calcium ion transmembrane transport	2	0.296296	0.129647	TSPAN13, TMC2
GOTERM_BP_DIRECT	GO:2001171	positive regulation of ATP biosynthetic process	2	0.296296	0.129647	PID1, PPARA
GOTERM_BP_DIRECT	GO:0032233	positive regulation of actin filament bundle assembly	2	0.296296	0.129647	VIL1, PLEK
GOTERM_BP_DIRECT	GO:0045668	negative regulation of osteoblast differentiation	4	0.592593	0.1311	TWSG1, BAMBI, LRP5, RORB
GOTERM_BP_DIRECT	GO:0043410	positive regulation of MAPK cascade	6	0.888889	0.137508	DHX33, ADRB3, TLR9, CDK10, RAF1, FGF10
GOTERM_BP_DIRECT	GO:0006897	endocytosis	5	0.740741	0.14162	EEA1, RABEP1, RAB1B, LRP5, TRIP10
GOTERM_BP_DIRECT	GO:0010508	positive regulation of autophagy	4	0.592593	0.146947	TRIM8, UFL1, ZC3H12A, ULK1
GOTERM_BP_DIRECT	GO:0030041	actin filament polymerization	3	0.444444	0.147613	VIL1, CATIP, ARPC2
GOTERM_BP_DIRECT	GO:0018149	peptide cross-linking	3	0.444444	0.147613	TGM1, EPB42, F13A1
GOTERM_BP_DIRECT	GO:0007507	heart development	6	0.888889	0.153432	GNAQ, OSR1, TNNI3, DNAI1, CC2D2A, NFATC4
GOTERM_BP_DIRECT	GO:0006937	regulation of muscle contraction	2	0.296296	0.159348	TNNT1, TNNI3
GOTERM_BP_DIRECT	GO:1902766	skeletal muscle satellite cell migration	2	0.296296	0.159348	PPM1J, RHOC
GOTERM_BP_DIRECT	GO:1900748	positive regulation of vascular endothelial growth factor signaling pathway	2	0.296296	0.159348	SMOC2, MYO1C
GOTERM_BP_DIRECT	GO:0042475	odontogenesis of dentin-containing tooth	4	0.592593	0.163377	DLX1, ROGDI, FGF10, LHX8
GOTERM_BP_DIRECT	GO:0042060	wound healing	4	0.592593	0.171789	CNN2, SLC11A1, PPARA, FGF10
GOTERM_BP_DIRECT	GO:0030217	T cell differentiation	3	0.444444	0.184222	EGR1, IL7R, VAV1
GOTERM_BP_DIRECT	GO:0001974	blood vessel remodeling	3	0.444444	0.184222	BMPR2, SEMA3C, FGF10
GOTERM_BP_DIRECT	GO:0007190	activation of adenylate cyclase activity	2	0.296296	0.188037	ADRB3, RAF1
GOTERM_BP_DIRECT	GO:0016570	histone modification	2	0.296296	0.188037	UFL1, CDC73
GOTERM_BP_DIRECT	GO:0060042	retina morphogenesis in camera-type eye	2	0.296296	0.188037	MAN2A1, LRP5
GOTERM_BP_DIRECT	GO:1900015	regulation of cytokine production involved in inflammatory response	2	0.296296	0.188037	MAPK14, PLD3
GOTERM_BP_DIRECT	GO:0097194	execution phase of apoptosis	2	0.296296	0.188037	STK24, CIDEB
GOTERM_BP_DIRECT	GO:1903232	melanosome assembly	2	0.296296	0.188037	TRAPPC6A, HPS4
GOTERM_BP_DIRECT	GO:0060449	bud elongation involved in lung branching	2	0.296296	0.188037	RDH10, FGF10
GOTERM_BP_DIRECT	GO:0045162	clustering of voltage-gated sodium channels	2	0.296296	0.188037	SPTBN4, NFASC
GOTERM_BP_DIRECT	GO:0016572	histone phosphorylation	2	0.296296	0.188037	HIPK4, MAP3K12
GOTERM_BP_DIRECT	GO:0006974	cellular response to DNA damage stimulus	6	0.888889	0.19331	UFL1, ETAA1, NIPBL, APC, ZC3H12A, MCM10
GOTERM_BP_DIRECT	GO:0051898	negative regulation of protein kinase B signaling	3	0.444444	0.196703	INPP5K, PPARA, LEMD2
GOTERM_BP_DIRECT	GO:0010811	positive regulation of cell-substrate adhesion	3	0.444444	0.196703	SMOC2, CCDC80, NPNT
GOTERM_CC_DIRECT	GO:0005829	cytosol	103	15.2593	4.4018e-05	DGKG, ICE2, GDA, ARID4A, THUMPD3, UBE3A, ACTB, RPS6KA4, CCDC91, SNRPD2, RPL18A, SNRPD1, AKT2, VPS36, RPS13, CA13, SH3GLB1, ATG3, AIP, KAZN, AP1AR, OBSCN, CD109, ULK1, RAF1, GLYR1, TNKS, ANKRD12, RPAP2, GTF2E2, ABR, ATXN2, PRDX5, KLC2, PDZD2, PCBP2, EIF4EBP1, INPP5K, PIP5K1C, BRAP, NFATC3, CIDEB, NUP153, FANCC, ERLIN2, SYT7, SRPK1, NFATC4, PUM2, COPRS, MOV10, NBEA, STK24, ECHDC1, PSMG1, CEP85, TMC…
GOTERM_CC_DIRECT	GO:0005938	cell cortex	7	1.03704	0.00352799	EPS8, MKLN1, PARD6A, FRMPD1, AKT2, SPIRE2, TRIP10
GOTERM_CC_DIRECT	GO:0005654	nucleoplasm	76	11.2593	0.00855964	RPAIN, ALAS1, BMPR2, BNC2, DSCC1, SLC40A1, ARID4A, MCM10, RORB, CTCF, RPS6KA4, TRMT112, PPP1CC, NIPBL, CHAF1B, CCDC91, AKT2, SUFU, PPP6R3, ZC3H12A, ARIH2, HIF1AN, ARID2, PUS1, COMMD1, ZHX1, ETV5, THAP5, ESRP2, HAT1, WAC, DPEP1, PPARA, GLYR1, KDM3A, PARPBP, ARL3, ZBTB49, ANKRD12, NEDD9, PTHLH, FZR1, KLC2, FCHO1, DHX33, PCBP2, EXOSC8, MIER1, PAK6, TSPAN2, NUP88, PIP5K1C, EXOSC3, LYAR, SCAI, JAZF1, …
GOTERM_CC_DIRECT	GO:0000785	chromatin	13	1.92593	0.008941	PRMT5, EGR1, DFFA, BNC2, ESCO1, DSCC1, LEMD2, IPO4, NIPBL, CHAF1B, THAP5, WDR82, HAT1
GOTERM_CC_DIRECT	GO:0005856	cytoskeleton	14	2.07407	0.0294973	FRMPD1, TWF2, PPL, ACTB, ENAH, CNN2, PPP1CC, ZC3H12A, SPIRE2, TRIP10, CTNNA2, EZR, JAK3, ACTR10
GOTERM_CC_DIRECT	GO:0005802	trans-Golgi network	8	1.18519	0.0328016	ATXN2, CCDC91, NBEA, GOLGA1, CLVS2, INPP5K, SORL1, IGF2R
GOTERM_CC_DIRECT	GO:0010008	endosome membrane	6	0.888889	0.0381916	SLC11A1, ATP6AP2, VPS13A, DIO3, PIP5K1C, IGF2R
GOTERM_CC_DIRECT	GO:0042470	melanosome	5	0.740741	0.0405774	YWHAE, MMP14, RAB1B, HPS4, MFSD12
GOTERM_CC_DIRECT	GO:0032391	photoreceptor connecting cilium	4	0.592593	0.0455578	FAM161A, ARL3, IFT57, USH2A
GOTERM_CC_DIRECT	GO:0032426	stereocilium tip	3	0.444444	0.0516705	EPS8, LHFPL5, TMC2
GOTERM_CC_DIRECT	GO:0036064	ciliary basal body	8	1.18519	0.0575711	FAM161A, IFT81, ARL3, CDK10, TTLL11, IFT57, USH2A, TAPT1
GOTERM_CC_DIRECT	GO:0032991	macromolecular complex	14	2.07407	0.0596646	SH3GLB1, DFFA, FRMPD1, ERLIN2, IPO4, ACTB, UFL1, TRMT112, RABEP1, AKT2, ZC3H12A, HAT1, OTX2, CRK
GOTERM_CC_DIRECT	GO:0043194	axon initial segment	3	0.444444	0.0598394	SPTBN4, NFASC, CNTN2
GOTERM_CC_DIRECT	GO:0016607	nuclear speck	15	2.22222	0.0600915	SF3A3, KAZN, TFIP11, MAPK14, GTF2E2, TIMM50, NFATC4, TBXA2R, EP400, DHX15, ZC3H18, CACTIN, RAF1, ZC3H13, SLC28A1
GOTERM_CC_DIRECT	GO:0005912	adherens junction	6	0.888889	0.0694273	BMPR2, APC, CTNNA1, PTPRM, CTNNA2, ACTB
GOTERM_CC_DIRECT	GO:0005764	lysosome	9	1.33333	0.0751352	GALNS, SLC11A1, TLR9, HPS4, TRIP10, NAGA, MFSD12, VPS36, SYT7
GOTERM_CC_DIRECT	GO:0071008	U2-type post-mRNA release spliceosomal complex	2	0.296296	0.0902731	DHX15, TFIP11
GOTERM_CC_DIRECT	GO:0005604	basement membrane	5	0.740741	0.0908669	SMOC2, CCDC80, ANXA2, NPNT, USH2A
GOTERM_CC_DIRECT	GO:0005783	endoplasmic reticulum	19	2.81481	0.0920186	TMTC2, NSG1, DHRS1, SEZ6L, LEMD2, PHTF1, TPST2, PANX1, TRAPPC6A, PGRMC2, AGR2, TLR9, TMCC3, PIEZO1, AGR3, DNAJB9, INPP5K, PSMG1, PROM1
GOTERM_CC_DIRECT	GO:0032587	ruffle membrane	5	0.740741	0.0955874	EPS8, APC, AKT2, PLEK, INPP5K
GOTERM_CC_DIRECT	GO:0005834	heterotrimeric G-protein complex	3	0.444444	0.0962619	GNGT2, GNG2, GNAT3
GOTERM_CC_DIRECT	GO:0048471	perinuclear region of cytoplasm	16	2.37037	0.0980324	SYT5, TWF2, PTPRM, CIDEB, TARBP2, SH3RF1, PUM2, TRMT112, PRDX5, ATXN2, APC, GOLGA1, INPP5K, HIF1AN, FBXL5, OPTN
GOTERM_CC_DIRECT	GO:0035267	NuA4 histone acetyltransferase complex	3	0.444444	0.106151	MEAF6, EP400, ACTB
GOTERM_CC_DIRECT	GO:0031965	nuclear membrane	8	1.18519	0.120362	BRAP, FZR1, CMTM3, TNKS, YBX1, GAPDH, SCAI, PUM2
GOTERM_CC_DIRECT	GO:0016328	lateral plasma membrane	4	0.592593	0.133798	SLC12A2, MYO1C, APC, NSG1
GOTERM_CC_DIRECT	GO:0043209	myelin sheath	3	0.444444	0.137264	CNTN2, TSPAN2, CA13
GOTERM_CC_DIRECT	GO:0032420	stereocilium	3	0.444444	0.137264	MYO1C, TWF2, TSPEAR
GOTERM_CC_DIRECT	GO:0005923	bicellular tight junction	6	0.888889	0.138273	PARD6A, APC, MAGI3, PARD3, UBN1, PARD6G
GOTERM_CC_DIRECT	GO:0097197	tetraspanin-enriched microdomain	2	0.296296	0.145889	TSPAN33, SCIMP
GOTERM_CC_DIRECT	GO:0042622	photoreceptor outer segment membrane	2	0.296296	0.145889	CDHR1, PROM1
GOTERM_CC_DIRECT	GO:0000502	proteasome complex	3	0.444444	0.148037	PSMD10, UBE3A, PSMG1
GOTERM_CC_DIRECT	GO:0005902	microvillus	4	0.592593	0.148265	VIL1, MYO1C, EZR, ENPP7
GOTERM_CC_DIRECT	GO:0043025	neuronal cell body	7	1.03704	0.169893	P2RX7, SYT5, SLC12A2, GAL, CNTN2, SEZ6L, SYT7
GOTERM_CC_DIRECT	GO:0097228	sperm principal piece	3	0.444444	0.170051	CATSPER4, IFT81, FSIP2
GOTERM_CC_DIRECT	GO:0030659	cytoplasmic vesicle membrane	4	0.592593	0.170844	SLC12A2, TRPM2, MYO1C, SPIRE2
GOTERM_CC_DIRECT	GO:0016593	Cdc73/Paf1 complex	2	0.296296	0.172412	SETD5, CDC73
GOTERM_CC_DIRECT	GO:0030027	lamellipodium	7	1.03704	0.174435	VIL1, PIK3CA, APC, TWF2, PTPRM, SH3RF1, ACTB
GOTERM_CC_DIRECT	GO:0005782	peroxisomal matrix	2	0.296296	0.198112	PRDX5, LONP2
GOTERM_CC_DIRECT	GO:0044354	macropinosome	2	0.296296	0.198112	CLIP1, MMP14
GOTERM_CC_DIRECT	GO:0033268	node of Ranvier	2	0.296296	0.198112	SPTBN4, CNTN2
GOTERM_MF_DIRECT	GO:0031267	small GTPase binding	14	2.07407	0.00548616	RALBP1, HPS4, XPO7, SORL1, IPO4, SYTL3, EPS8, PARD6A, MLPH, MYO1C, PPP6R1, ULK1, RAF1, TNPO3
GOTERM_MF_DIRECT	GO:0045296	cadherin binding	5	0.740741	0.00587085	BMPR2, CTNNA1, PTPRM, CTNNA2, PROM1
GOTERM_MF_DIRECT	GO:0003810	protein-glutamine gamma-glutamyltransferase activity	3	0.444444	0.0236189	TGM1, EPB42, F13A1
GOTERM_MF_DIRECT	GO:0005179	hormone activity	8	1.18519	0.0238185	CALCA, GAL, TTR, PRLH, INSL3, MLN, PTHLH, TSHB
GOTERM_MF_DIRECT	GO:0005546	phosphatidylinositol-4,5-bisphosphate binding	5	0.740741	0.0266605	SYT5, VIL1, TWF2, COMMD1, SYT7
GOTERM_MF_DIRECT	GO:0004722	protein serine/threonine phosphatase activity	4	0.592593	0.0292538	PPM1M, PPM1J, RHOC, TIMM50
GOTERM_MF_DIRECT	GO:0008381	mechanically-gated ion channel activity	3	0.444444	0.0297533	PIEZO2, PIEZO1, TMC2
GOTERM_MF_DIRECT	GO:0042910	xenobiotic transporter activity	3	0.444444	0.0297533	RALBP1, SLC22A2, SLC22A1
GOTERM_MF_DIRECT	GO:0004176	ATP-dependent peptidase activity	3	0.444444	0.0364419	YME1L1, LONP2, SPG7
GOTERM_MF_DIRECT	GO:0043539	protein serine/threonine kinase activator activity	4	0.592593	0.0367498	ETAA1, BMPR2, DAB2IP, MAP3K12
GOTERM_MF_DIRECT	GO:0003779	actin binding	12	1.77778	0.0540704	ENAH, EPS8, CNN2, SPTBN4, MYO1C, ARPC2, CAPZA1, IPP, SPIRE2, FHL3, TNNI3, EZR
GOTERM_MF_DIRECT	GO:0015214	pyrimidine nucleoside transmembrane transporter activity	2	0.296296	0.0609025	SLC22A2, SLC22A1
GOTERM_MF_DIRECT	GO:0046872	metal ion binding	52	7.7037	0.0656742	RPAIN, DIDO1, ITGAM, F13A1, FHL3, MCM10, SH3RF1, EEA1, TGM1, TRIM8, PPP1CC, PPP6C, ZC3H12A, ARIH2, PDE8A, MBNL1, SCAF11, HBE1, POMGNT1, VAV1, HPDL, STIM2, RUFY4, G2E3, OPTN, RNF166, GMPR2, ADCY4, PARN, RPS27L, RPAP2, MAN2A1, ADAMTS19, ZC3H18, TNNI3, ZC3H13, RPS27A, LYAR, MUTYH, TOE1, SUZ12, EGR1, METAP1D, FUS, TMEM62, BFAR, NUP153, PNKD, DMRTC2, PHF14, LIMS1, LHX8
GOTERM_MF_DIRECT	GO:0030742	GTP-dependent protein binding	3	0.444444	0.0768637	EEA1, MRAS, PARD6A
GOTERM_MF_DIRECT	GO:0043027	cysteine-type endopeptidase inhibitor activity involved in apoptotic process	3	0.444444	0.0768637	VIL1, PRDX5, DPEP1
GOTERM_MF_DIRECT	GO:0016887	ATPase activity	13	1.92593	0.0825714	HSPA9, ATAD2, TDRD9, SPG7, SMARCA4, MOB4, VWA8, MOV10, DHX33, DHX15, YME1L1, LONP2, CCT4
GOTERM_MF_DIRECT	GO:0005001	transmembrane receptor protein tyrosine phosphatase activity	2	0.296296	0.0899513	PTPRM, PTPRH
GOTERM_MF_DIRECT	GO:0005384	manganese ion transmembrane transporter activity	2	0.296296	0.0899513	TRPM2, SLC11A1
