# Supplementary material for: Genome-Wide Selection Signals Reveal Candidate Genes Associated with Plateau Adaptation in Tibetan Sheep
Source: Animals (Basel). 2024 Nov 8;14(22):3212. doi: 10.3390/ani14223212 (PMC11591308; doi:10.3390/ani14223212)
Supplement: Supplementary file 1 [file animals-14-03212-s001.zip › Table S2. GO enrichment (ZSJ vs OL).xlsx]

## Sheet: Sheet1
Table S2. GO enrichment (ZSJ vs OL)
Category	Term	Description	Count	%	PValue	Genes
GOTERM_BP_DIRECT	GO:0006974	cellular response to DNA damage stimulus	9	1.69811	0.0026345	CTC1, CASP9, UFL1, ETAA1, BCL6, NCOA6, TLK2, PCLAF, SMC6
GOTERM_BP_DIRECT	GO:0010508	positive regulation of autophagy	6	1.13208	0.00348867	UFL1, ENDOG, LRRK2, TP53INP2, TRIM65, ATF6
GOTERM_BP_DIRECT	GO:0015031	protein transport	11	2.07547	0.0274054	ARFGEF1, CADPS2, SFT2D3, FRAS1, PGAP1, NUP85, TMED3, NUP35, LRP2, SCAMP1, ATG4D
GOTERM_BP_DIRECT	GO:0009617	response to bacterium	6	1.13208	0.0321998	BMP2, CCDC80, CLPS, ST13, SLC10A2, LPL
GOTERM_BP_DIRECT	GO:0009267	cellular response to starvation	5	0.943396	0.0353923	CADPS2, RIPOR1, STK24, LRRK2, FNIP1
GOTERM_BP_DIRECT	GO:0046777	protein autophosphorylation	8	1.50943	0.0374391	CAMK2B, MAP3K3, SYK, STK24, LRRK2, KIT, ULK2, TNIK
GOTERM_BP_DIRECT	GO:0050910	detection of mechanical stimulus involved in sensory perception of sound	3	0.566038	0.0387832	COL11A1, KIT, LHFPL5
GOTERM_BP_DIRECT	GO:0000380	alternative mRNA splicing, via spliceosome	3	0.566038	0.0450472	HNRNPM, SFSWAP, RSRC1
GOTERM_BP_DIRECT	GO:0046855	inositol phosphate dephosphorylation	3	0.566038	0.0450472	MTMR2, IMPA2, INPP1
GOTERM_BP_DIRECT	GO:0048102	autophagic cell death	2	0.377358	0.0523005	CDKN2D, SH3GLB1
GOTERM_BP_DIRECT	GO:0090119	vesicle-mediated cholesterol transport	2	0.377358	0.0523005	PIP4K2A, SYT7
GOTERM_BP_DIRECT	GO:0001933	negative regulation of protein phosphorylation	4	0.754717	0.0647487	PARD6A, PID1, ANGPT1, LRRK2
GOTERM_BP_DIRECT	GO:0006897	endocytosis	5	0.943396	0.0708554	GTF2A1L, LRRK2, STON1, TRIP10, LRP2
GOTERM_BP_DIRECT	GO:0002327	immature B cell differentiation	2	0.377358	0.0774188	KIT, FNIP1
GOTERM_BP_DIRECT	GO:0046627	negative regulation of insulin receptor signaling pathway	3	0.566038	0.081077	PID1, PRKCD, PIP4K2A
GOTERM_BP_DIRECT	GO:0007264	small GTPase mediated signal transduction	6	1.13208	0.0906144	RALBP1, SH2D3A, PPM1J, RHOC, RAPGEF6, VAV1
GOTERM_BP_DIRECT	GO:0035556	intracellular signal transduction	11	2.07547	0.101873	MAP3K3, DNMBP, SYK, PRKCD, KIT, TLK2, TNIK, PLCB1, PDZD8, SRPK1, SOCS5
GOTERM_BP_DIRECT	GO:0010631	epithelial cell migration	2	0.377358	0.101873	PKN3, FAT2
GOTERM_BP_DIRECT	GO:1904753	negative regulation of vascular associated smooth muscle cell migration	2	0.377358	0.101873	MYOCD, PRKG1
GOTERM_BP_DIRECT	GO:0051983	regulation of chromosome segregation	2	0.377358	0.101873	KIF2C, PUM2
GOTERM_BP_DIRECT	GO:0007605	sensory perception of sound	6	1.13208	0.118739	CDKN2D, PGAP1, SLC52A3, EYA4, LRP2, CCDC50
GOTERM_BP_DIRECT	GO:0007173	epidermal growth factor receptor signaling pathway	3	0.566038	0.123142	GAREM1, SOCS5, FAM83A
GOTERM_BP_DIRECT	GO:0010212	response to ionizing radiation	3	0.566038	0.123142	AEN, BRCC3, TICRR
GOTERM_BP_DIRECT	GO:1902766	skeletal muscle satellite cell migration	2	0.377358	0.125681	PPM1J, RHOC
GOTERM_BP_DIRECT	GO:1900242	regulation of synaptic vesicle endocytosis	2	0.377358	0.125681	LRRK2, SYT7
GOTERM_BP_DIRECT	GO:0045661	regulation of myoblast differentiation	2	0.377358	0.125681	MYOCD, TRIP4
GOTERM_BP_DIRECT	GO:0015824	proline transport	2	0.377358	0.125681	SLC36A1, SLC36A2
GOTERM_BP_DIRECT	GO:0032007	negative regulation of TOR signaling	3	0.566038	0.132089	ENDOG, TSC1, FNIP1
GOTERM_BP_DIRECT	GO:0043087	regulation of GTPase activity	4	0.754717	0.133936	BCL6, RASAL2, SBF2, PRKG1
GOTERM_BP_DIRECT	GO:0030900	forebrain development	3	0.566038	0.141178	TWSG1, LRP2, PRKG1
GOTERM_BP_DIRECT	GO:0061156	pulmonary artery morphogenesis	2	0.377358	0.148859	HEY2, LRP2
GOTERM_BP_DIRECT	GO:0060982	coronary artery morphogenesis	2	0.377358	0.148859	LRP2, ARID2
GOTERM_BP_DIRECT	GO:0050764	regulation of phagocytosis	2	0.377358	0.148859	SYK, SYT7
GOTERM_BP_DIRECT	GO:0045746	negative regulation of Notch signaling pathway	3	0.566038	0.150395	DLX1, BCL6, HEY2
GOTERM_BP_DIRECT	GO:0007219	Notch signaling pathway	5	0.943396	0.157292	BMP2, PGAM2, HEY2, CFAP58, DTX2
GOTERM_BP_DIRECT	GO:0018105	peptidyl-serine phosphorylation	5	0.943396	0.157292	SYK, LRRK2, PRKCD, TLK2, MAPK14
GOTERM_BP_DIRECT	GO:0030097	hemopoiesis	3	0.566038	0.159729	TWSG1, ANGPT1, FLT3
GOTERM_BP_DIRECT	GO:0007049	cell cycle	6	1.13208	0.163181	PARD6A, KATNA1, BCCIP, PARD6G, BRCC3, DIS3L2
GOTERM_BP_DIRECT	GO:0007266	Rho protein signal transduction	3	0.566038	0.169165	RIPOR1, BCL6, GNA12
GOTERM_BP_DIRECT	GO:0009411	response to UV	3	0.566038	0.169165	CDKN2D, CASP9, ERCC8
GOTERM_BP_DIRECT	GO:0060174	limb bud formation	2	0.377358	0.171425	SEMA3C, PLXNA2
GOTERM_BP_DIRECT	GO:0090309	positive regulation of methylation-dependent chromatin silencing	2	0.377358	0.171425	PPHLN1, MPHOSPH8
GOTERM_BP_DIRECT	GO:0007169	transmembrane receptor protein tyrosine kinase signaling pathway	3	0.566038	0.178693	ANGPT1, FLT3, KIT
GOTERM_BP_DIRECT	GO:1905168	positive regulation of double-strand break repair via homologous recombination	3	0.566038	0.178693	EP400, EPC2, ARID2
GOTERM_BP_DIRECT	GO:0031334	positive regulation of protein complex assembly	3	0.566038	0.178693	SYK, FAF1, FNIP1
GOTERM_BP_DIRECT	GO:0034644	cellular response to UV	3	0.566038	0.1883	PRKCD, BMF, AURKB
GOTERM_BP_DIRECT	GO:0007229	integrin-mediated signaling pathway	5	0.943396	0.18854	ADAM19, SYK, CIB4, ISG15, VAV1
GOTERM_BP_DIRECT	GO:0007018	microtubule-based movement	4	0.754717	0.191834	KIF2A, KIF26B, KIF2C, KIF7
GOTERM_BP_DIRECT	GO:0000255	allantoin metabolic process	2	0.377358	0.193394	NT5C, RDH14
GOTERM_BP_DIRECT	GO:0050891	multicellular organismal water homeostasis	2	0.377358	0.193394	EXT2, CFTR
GOTERM_BP_DIRECT	GO:0031642	negative regulation of myelination	2	0.377358	0.193394	MTMR2, CTSC
GOTERM_BP_DIRECT	GO:0090331	negative regulation of platelet aggregation	2	0.377358	0.193394	PRKCD, PRKG1
GOTERM_BP_DIRECT	GO:2001022	positive regulation of response to DNA damage stimulus	2	0.377358	0.193394	ENDOG, PRKCD
GOTERM_BP_DIRECT	GO:0003215	cardiac right ventricle morphogenesis	2	0.377358	0.193394	SEMA3C, HEY2
GOTERM_BP_DIRECT	GO:0034976	response to endoplasmic reticulum stress	3	0.566038	0.197976	UFL1, NRBF2, CFTR
GOTERM_CC_DIRECT	GO:0000922	spindle pole	10	1.88679	2.46259e-05	KIF2A, MTCL1, CSPP1, POC1A, BCCIP, CEP85, BRCC3, MAPK14, ALPK1, DYNC1I1
GOTERM_CC_DIRECT	GO:0005829	cytosol	83	15.6604	0.000133796	PANK2, IPO11, TES, FAF1, DDX42, RNF19B, KEAP1, UBE3A, DCAF7, LIMD2, CASP9, PCMT1, EPB41L4B, AKAP10, GM2A, PPIP5K2, PIP4K2A, TNFAIP8L3, DENND5A, TXNL4A, TRIM65, VPS36, CCDC50, SH3GLB1, ATG3, PARP4, SYK, NCOA6, DIMT1, PRKCD, KAZN, AMPD2, PPHLN1, EEF1A1, AFTPH, CARHSP1, TNIK, PLIN1, ALPK1, CFTR, MTMR2, ANKRD12, DDX20, THSD1, NT5C, TAF1D, ATXN2, NUP85, TP53INP2, TBC1D13, RDH14, NUP43, TBC1D17, FNIP1,…
GOTERM_CC_DIRECT	GO:0042382	paraspeckles	3	0.566038	0.0116254	HNRNPM, BCL6, PSPC1
GOTERM_CC_DIRECT	GO:0005654	nucleoplasm	61	11.5094	0.0138027	IPO11, NARF, BNC2, FAF1, KEAP1, CTCF, ELK3, LIMD2, MED13, CDC27, TNFAIP8L3, ARID2, TXNL4A, TRIM65, CTSC, TEAD4, CADPS2, SMARCC1, SFMBT1, DIMT1, PUS1, AEN, PPHLN1, ZHX1, WDR33, AFTPH, ILF3, TFEC, HAT1, MPPE1, TNIK, ATG4D, COX15, ANKRD12, DTX2, BRCC3, AURKB, BRIP1, TAF1D, SCAF8, NUP85, PAK6, RDH14, CTC1, ARFGEF1, CDKN2D, BRAP, MBD5, PMM2, LRWD1, TICRR, SRPK1, MKLN1, MSRA, ETAA1, TRIP10, NUP35, NCAP…
GOTERM_CC_DIRECT	GO:0030496	midbody	8	1.50943	0.0178754	SH3GLB1, MBD5, ALKBH4, MTCL1, KATNA1, KEAP1, AURKB, TTC28
GOTERM_CC_DIRECT	GO:0005730	nucleolus	22	4.15094	0.0204512	ARFGEF1, NARF, RRN3, DIMT1, SCAF11, PRKRIP1, ITPR1, AEN, LRWD1, CTCF, RCL1, EEF1A1, ILF3, KIF2A, STK24, BCL6, PSPC1, NCL, CEP85, NEPRO, MPHOSPH8, CUTC
GOTERM_CC_DIRECT	GO:0000776	kinetochore	6	1.13208	0.0286153	NUP85, KIF2C, NUP43, LRWD1, AURKB, DYNC1I1
GOTERM_CC_DIRECT	GO:0005938	cell cortex	5	0.943396	0.0297726	MKLN1, DBNL, PARD6A, TRIP10, TSC1
GOTERM_CC_DIRECT	GO:0016363	nuclear matrix	5	0.943396	0.0361331	HNRNPM, PSPC1, PRKCD, ERCC8, DCAF7
GOTERM_CC_DIRECT	GO:0030131	clathrin adaptor complex	3	0.566038	0.0510918	GTF2A1L, STON1, AP1M2
GOTERM_CC_DIRECT	GO:0016020	membrane	18	3.39623	0.0851398	RALBP1, RIPOR1, LAMA1, ANXA3, HPCA, PARD6G, TSC1, CORO2B, DNAJC16, PARD6A, RAP1A, MRAS, GNA12, TBC1D13, DENND5A, CTNNA2, PLCB1, SNCA
GOTERM_CC_DIRECT	GO:0005802	trans-Golgi network	6	1.13208	0.0933694	ATXN2, GGA3, LRRK2, DENND5A, SCAMP1, WDR11
GOTERM_CC_DIRECT	GO:0043231	intracellular membrane-bounded organelle	6	1.13208	0.0933694	BMP2, PDHA1, GM2A, SPTAN1, AP1M2, SLC18A2
GOTERM_CC_DIRECT	GO:0016607	nuclear speck	12	2.26415	0.0935672	PSPC1, SAP130, DDX42, DHX15, EP400, SRSF3, KAZN, RNPS1, NUP43, PLCB1, MAPK14, S100PBP
GOTERM_CC_DIRECT	GO:0097431	mitotic spindle pole	3	0.566038	0.100588	KATNA1, SMC6, AURKB
GOTERM_CC_DIRECT	GO:0031965	nuclear membrane	7	1.32075	0.109404	BRAP, BRIP1, NUP35, DTX2, AEN, TXNL4A, PUM2
GOTERM_CC_DIRECT	GO:0005637	nuclear inner membrane	4	0.754717	0.113284	NUP85, ITPR1, NUP35, NUP43
GOTERM_CC_DIRECT	GO:0005813	centrosome	13	2.45283	0.123443	GEN1, CEP57, TRIP4, KIF2A, TBC1D31, KATNA1, CSPP1, CDC27, CFAP58, POC1A, ALPK1, CTSC, SLC18A2
GOTERM_CC_DIRECT	GO:0097546	ciliary base	3	0.566038	0.124628	CFAP36, SPACA9, ENKD1
GOTERM_CC_DIRECT	GO:0005774	vacuolar membrane	2	0.377358	0.138516	MTMR2, SBF2
GOTERM_CC_DIRECT	GO:0005672	transcription factor TFIIA complex	2	0.377358	0.138516	GTF2A1L, STON1
GOTERM_CC_DIRECT	GO:0030121	AP-1 adaptor complex	2	0.377358	0.138516	AFTPH, AP1S2
GOTERM_CC_DIRECT	GO:0000775	chromosome, centromeric region	3	0.566038	0.158484	SUV39H2, SMC6, CTCF
GOTERM_CC_DIRECT	GO:0005737	cytoplasm	54	10.1887	0.169565	CEP57, TES, PID1, STON1, TUBB6, XPO1, GNAT3, IMPA2, HEY2, CDC27, HYDIN, PPFIA1, SPTAN1, SMARCC1, PRKAB2, ANXA3, GAB2, ILF3, KIF2A, PSPC1, NCL, PLCB1, BLVRA, ATG4D, PARN, PARD6G, DTX2, BRCC3, NPL, ASAP2, BRIP1, PARD6A, KATNA1, POC1A, PAK6, RDH14, CTNNA2, NRBF2, SNCA, GTF2A1L, URGCP, PDHA1, EYA4, PMM2, INTS2, ARHGEF38, TRIP4, HTR1B, BTBD6, SOX30, COPS2, BHLHE40, CFAP36, PTPN4
GOTERM_CC_DIRECT	GO:0005911	cell-cell junction	5	0.943396	0.175062	DNMBP, LAMA1, PRKCD, KIT, VAV1
GOTERM_CC_DIRECT	GO:0031080	nuclear pore outer ring	2	0.377358	0.180295	NUP85, NUP43
GOTERM_CC_DIRECT	GO:0016592	mediator complex	3	0.566038	0.193782	MED13, MED17, MED13L
GOTERM_CC_DIRECT	GO:0005769	early endosome	6	1.13208	0.197826	DBNL, PPP1R21, VPS41, RAPGEF1, ATP6V0D1, CFTR
GOTERM_MF_DIRECT	GO:0005524	ATP binding	51	9.62264	0.00375543	PANK2, FLT3, LRRK2, NRK, DDX42, PFAS, ABCA13, EEF2K, PPIP5K2, TLK2, DHX15, PIP4K2A, PRKG1, ABCC1, ABCC2, SYK, STRADA, PRKCD, DDX10, KIF7, AFG3L2, KIF2A, KIT, ULK2, KIF2C, TNIK, ALPK1, CFTR, CAMK2B, PKN3, DNAH5, DDX20, AK3, AK8, AURKB, BRIP1, KATNA1, EP400, PLXNA2, PAK6, MAP4K4, CDK17, MAP3K3, NEK5, MAPK14, GCK, SRPK1, STK24, KIF26B, UBE2N, MYO1F
GOTERM_MF_DIRECT	GO:0004672	protein kinase activity	9	1.69811	0.036582	CDK17, MAP3K3, STK24, NEK5, STRADA, NRK, KIT, TNIK, MAP4K4
GOTERM_MF_DIRECT	GO:0005280	hydrogen:amino acid symporter activity	2	0.377358	0.0485623	SLC36A1, SLC36A2
GOTERM_MF_DIRECT	GO:0005085	guanyl-nucleotide exchange factor activity	10	1.88679	0.0548536	ARFGEF1, DNMBP, SH2D3A, ARHGEF38, RAPGEF1, DENND5A, FNIP1, SBF2, RAPGEF6, VAV1
GOTERM_MF_DIRECT	GO:0031683	G-protein beta/gamma-subunit complex binding	3	0.566038	0.0783002	GNAL, GNAT3, GNA12
GOTERM_MF_DIRECT	GO:0003723	RNA binding	19	3.58491	0.0908179	DIMT1, SFSWAP, PUS1, DDX42, PARN, DDX10, ZCRB1, TRNT1, PUS7L, PUM2, RPS15, HNRNPM, ATXN2, SCAF8, PSPC1, NCL, SRSF3, RNPS1, DIS3L2
GOTERM_MF_DIRECT	GO:0031267	small GTPase binding	9	1.69811	0.0908934	RALBP1, IPO11, XPO1, GGA3, PARD6A, PKN3, LRRK2, TBC1D13, DENND5A
GOTERM_MF_DIRECT	GO:0000287	magnesium ion binding	9	1.69811	0.0931363	GEN1, ENDOG, LRRK2, CIB4, IDH2, RDH14, TKT, CLYBL, SRPK1
GOTERM_MF_DIRECT	GO:0001227	transcriptional repressor activity, RNA polymerase II transcription regulatory region sequence-specific binding	8	1.50943	0.107646	BCL6, TFEC, BHLHE40, HEY2, AEBP1, CTCF, ELK3, SOX30
GOTERM_MF_DIRECT	GO:0008047	enzyme activator activity	3	0.566038	0.108754	CLPS, GM2A, PRKCD
GOTERM_MF_DIRECT	GO:0008092	cytoskeletal protein binding	3	0.566038	0.108754	EPB41L4B, EPB41L4A, PTPN4
GOTERM_MF_DIRECT	GO:0042030	ATPase inhibitor activity	2	0.377358	0.117031	TSC1, FNIP1
GOTERM_MF_DIRECT	GO:0016818	hydrolase activity, acting on acid anhydrides, in phosphorus-containing anhydrides	2	0.377358	0.117031	BRIP1, NUDT14
GOTERM_MF_DIRECT	GO:0005096	GTPase activator activity	7	1.32075	0.12813	RALBP1, ARHGAP20, LRRK2, TBC1D13, RASAL2, ASAP2, PLCB1
GOTERM_MF_DIRECT	GO:0015193	L-proline transmembrane transporter activity	2	0.377358	0.138744	SLC36A1, SLC36A2
GOTERM_MF_DIRECT	GO:0015431	glutathione S-conjugate-exporting ATPase activity	2	0.377358	0.138744	ABCC1, ABCC2
GOTERM_MF_DIRECT	GO:0015187	glycine transmembrane transporter activity	2	0.377358	0.138744	SLC36A1, SLC36A2
GOTERM_MF_DIRECT	GO:0003924	GTPase activity	12	2.26415	0.14138	EEF1A1, TUBB6, GNAL, MRAS, RAP1A, GNAT3, LRRK2, GNB1, GNA12, PPM1J, RHOC, RAB11B
GOTERM_MF_DIRECT	GO:0046872	metal ion binding	40	7.54717	0.147578	PHF3, INPP1, PARN, RNF19B, BRCC3, ASAP2, PFAS, ADAMTS10, LIMD2, ADAMTS19, IMPA2, PPAT, YAF2, TRIM65, NUDT14, ZNF420, DIS3L2, CADPS2, METAP1D, ENDOG, ZNF185, ZNF382, SCAF11, POLM, HBE1, EYA4, GTPBP8, AMPD2, BFAR, ZIC5, VAV1, AGMAT, RNF223, KIT, VPS41, DMRTC2, MPPE1, TKT, LIMS1, RNF220
GOTERM_MF_DIRECT	GO:0003676	nucleic acid binding	11	2.07547	0.153443	BRAP, TNRC6C, CARHSP1, ENDOG, SF3A2, GIN1, DDX20, DHX15, NUP35, AEN, TRMT11
GOTERM_MF_DIRECT	GO:0005516	calmodulin binding	5	0.943396	0.15672	CAMK2B, EEF2K, PHKA1, PLCB1, SYT7
GOTERM_MF_DIRECT	GO:0015180	L-alanine transmembrane transporter activity	2	0.377358	0.159924	SLC36A1, SLC36A2
GOTERM_MF_DIRECT	GO:0008253	5'-nucleotidase activity	2	0.377358	0.180585	NT5C, RDH14
GOTERM_MF_DIRECT	GO:0004017	adenylate kinase activity	2	0.377358	0.180585	AK3, AK8
GOTERM_MF_DIRECT	GO:0004712	protein serine/threonine/tyrosine kinase activity	9	1.69811	0.181682	SYK, FLT3, LRRK2, PRKCD, KIT, PAK6, MAPK14, PRKG1, AURKB
GOTERM_MF_DIRECT	GO:0005254	chloride channel activity	3	0.566038	0.194286	GABRA4, SLC26A8, CFTR
GOTERM_MF_DIRECT	GO:0051087	chaperone binding	4	0.754717	0.195441	TSC1, LRP2, FNIP1, CFTR
GOTERM_MF_DIRECT	GO:0003724	RNA helicase activity	4	0.754717	0.195441	DDX20, DDX42, DHX15, DDX10
