# Supplementary material for: Genome-Wide Selection Signals Reveal Candidate Genes Associated with Plateau Adaptation in Tibetan Sheep
Source: Animals (Basel). 2024 Nov 8;14(22):3212. doi: 10.3390/ani14223212 (PMC11591308; doi:10.3390/ani14223212)
Supplement: Supplementary file 1 [file animals-14-03212-s001.zip › Table S3. GO enrichment (Shared genes).xlsx]

## Sheet: Sheet1
Table S3. GO enrichment (shared genes)
Category	Term	Description	Count	%	PValue	Genes
GOTERM_BP_DIRECT	GO:0007264	small GTPase mediated signal transduction	5	4.13223	0.00186045	RALBP1, SH2D3A, PPM1J, RHOC, VAV1
GOTERM_BP_DIRECT	GO:1902766	small GTPase mediated signal transduction	2	1.65289	0.0287804	PPM1J, RHOC
GOTERM_BP_DIRECT	GO:0000380	alternative mRNA splicing, via spliceosome	2	1.65289	0.0731371	SFSWAP, RSRC1
GOTERM_BP_DIRECT	GO:0044319	wound healing, spreading of cells	2	1.65289	0.0785391	PPM1J, RHOC
GOTERM_BP_DIRECT	GO:0034063	stress granule assembly	2	1.65289	0.0785391	ATXN2, PUM2
GOTERM_BP_DIRECT	GO:0007163	establishment or maintenance of cell polarity	2	1.65289	0.0785391	PARD6A, PARD6G
GOTERM_BP_DIRECT	GO:2000379	positive regulation of reactive oxygen species metabolic process	2	1.65289	0.0945594	PID1, MAPK14
GOTERM_BP_DIRECT	GO:0007265	Ras protein signal transduction	2	1.65289	0.140989	BRAP, MRAS
GOTERM_BP_DIRECT	GO:1905168	positive regulation of double-strand break repair via homologous recombination	2	1.65289	0.155937	EP400, ARID2
GOTERM_BP_DIRECT	GO:0001933	negative regulation of protein phosphorylation	2	1.65289	0.185066	PARD6A, PID1
GOTERM_BP_DIRECT	GO:0030514	negative regulation of BMP signaling pathway	2	1.65289	0.189824	DLX1, TWSG1
GOTERM_CC_DIRECT	GO:0005938	cell cortex	3	2.47934	0.0248377	MKLN1, PARD6A, TRIP10
GOTERM_CC_DIRECT	GO:0000922	spindle pole	3	2.47934	0.0421405	MTCL1, CEP85, MAPK14
GOTERM_CC_DIRECT	GO:0005829	cytosol	18	14.876	0.0603038	BRAP, SH3GLB1, ATG3, ANKRD12, KAZN, UBE3A, MAPK14, THSD1, SYT7, SRPK1, PUM2, ETAA1, MKLN1, ATXN2, STK24, CCDC6, CEP85, VPS36
GOTERM_CC_DIRECT	GO:0000421	autophagosome membrane	2	1.65289	0.0831655	SH3GLB1, ATP6AP2
GOTERM_CC_DIRECT	GO:0030496	midbody	3	2.47934	0.10648	SH3GLB1, MBD5, MTCL1
GOTERM_CC_DIRECT	GO:0005654	nucleoplasm	14	11.5702	0.140729	BRAP, MBD5, BNC2, PUS1, ANKRD12, CTCF, ZHX1, SRPK1, ETAA1, MKLN1, HAT1, TRIP10, PAK6, ARID2
GOTERM_CC_DIRECT	GO:0032991	macromolecular complex	4	3.30579	0.144365	SH3GLB1, UFL1, HAT1, OTX2
GOTERM_CC_DIRECT	GO:0005764	lysosome	3	2.47934	0.163175	TRIP10, VPS36, SYT7
GOTERM_CC_DIRECT	GO:0000151	ubiquitin ligase complex	2	1.65289	0.168047	BRAP, MKLN1
GOTERM_CC_DIRECT	GO:0016607	nuclear speck	4	3.30579	0.176185	DHX15, EP400, KAZN, MAPK14
GOTERM_MF_DIRECT	GO:0005516	calmodulin binding	3	2.47934	0.0790753	EEF2K, PHKA1, SYT7
GOTERM_MF_DIRECT	GO:0030742	GTP-dependent protein binding	2	1.65289	0.079123	MRAS, PARD6A
GOTERM_MF_DIRECT	GO:0004722	protein serine/threonine phosphatase activity	2	1.65289	0.113899	PPM1J, RHOC
GOTERM_MF_DIRECT	GO:0045296	cadherin binding	2	1.65289	0.123594	PTPRM, CTNNA2
GOTERM_MF_DIRECT	GO:0003723	RNA binding	6	4.95868	0.156136	ATXN2, SFSWAP, NCL, PUS1, PARN, PUM2
GOTERM_MF_DIRECT	GO:0001784	phosphotyrosine binding	2	1.65289	0.175075	SH2D3A, VAV1
