# Supplementary material for: Genome-Wide Selection Signals Reveal Candidate Genes Associated with Plateau Adaptation in Tibetan Sheep
Source: Animals (Basel). 2024 Nov 8;14(22):3212. doi: 10.3390/ani14223212 (PMC11591308; doi:10.3390/ani14223212)
Supplement: Supplementary file 1 [file animals-14-03212-s001.zip › Table S4. KEGG enrichment (AW vs OL).xlsx]

## Sheet: Sheet1
Table S4. KEGG enrichment (AW vs OL)
#Term	Database	ID	Input number	Background number	P-Value	Input
Rap1 signaling pathway	KEGG PATHWAY	oas04015	16	215	3.58526e-05	ADCY4|PARD3|PDGFD|GNAQ|RAF1|ENAH|ADCY9|PARD6A|MAPK14|AKT2|PIK3R3|ITGAM|PIK3CA|CRK|ACTB|FGF17
Endometrial cancer	KEGG PATHWAY	oas05213	8	59	8.19275e-05	PIK3CA|AKT2|BAD|PIK3R3|APC|RAF1|CTNNA1|CTNNA2
Bacterial invasion of epithelial cells	KEGG PATHWAY	oas05100	9	77	8.48175e-05	PIK3CA|ARPC5L|PIK3R3|ARPC2|CRK|ACTB|CTNNA1|CTNNA2|SEPT12
Choline metabolism in cancer	KEGG PATHWAY	oas05231	10	101	0.000124087	PDGFD|SLC44A5|PIP5K1C|PIK3CA|AKT2|EIF4EBP1|SLC22A1|PIK3R3|RAF1|GPCPD1
Endocytosis	KEGG PATHWAY	oas04144	17	269	0.000137666	WASHC3|RAB11FIP1|PARD3|PIP5K1C|VPS36|EEA1|CHMP4A|ARPC2|ARPC5L|SH3GLB1|PARD6A|GRK3|NEDD4L|CXCR2|CAPZA1|RABEP1|CHMP1A
Regulation of actin cytoskeleton	KEGG PATHWAY	oas04810	15	219	0.000148082	PDGFD|ACTB|PIP5K1C|FGF17|ARPC2|ARPC5L|EZR|PIK3CA|PIK3R3|ITGAM|APC|CRK|PAK6|RAF1|ENAH
Acute myeloid leukemia	KEGG PATHWAY	oas05221	8	67	0.000182894	PIK3CA|AKT2|CSF2|BAD|PIK3R3|ITGAM|EIF4EBP1|RAF1
Fc gamma R-mediated phagocytosis	KEGG PATHWAY	oas04666	9	94	0.000337526	PIP5K1C|PIK3CA|ARPC5L|AKT2|MARCKS|PIK3R3|ARPC2|CRK|RAF1
Regulation of lipolysis in adipocytes	KEGG PATHWAY	oas04923	7	56	0.00035803	ADCY4|PIK3CA|ADCY9|AKT2|ADRB3|PIK3R3|TSHB
Chemokine signaling pathway	KEGG PATHWAY	oas04062	13	188	0.000368961	ADCY4|PARD3|PIK3CA|ADCY9|GRK3|AKT2|CXCR2|BAD|PIK3R3|GNGT2|CRK|RAF1|JAK3
Endocrine resistance	KEGG PATHWAY	oas01522	9	96	0.000389431	ADCY4|MAPK14|PIK3CA|ADCY9|AKT2|BAD|DLL3|PIK3R3|RAF1
Parathyroid hormone synthesis, secretion and action	KEGG PATHWAY	oas04928	9	106	0.000757276	MMP14|ADCY4|MMP17|GNAQ|LRP5|EGR1|ADCY9|PTHLH|RAF1
Hepatocellular carcinoma	KEGG PATHWAY	oas05225	12	184	0.000991394	LRP5|ARID2|SMARCA4|WNT8B|AKT2|BAD|PIK3R3|PIK3CA|APC|ACTB|RAF1|WNT7B
ErbB signaling pathway	KEGG PATHWAY	oas04012	8	89	0.00104661	PIK3CA|AKT2|BAD|PIK3R3|CRK|EIF4EBP1|PAK6|RAF1
mTOR signaling pathway	KEGG PATHWAY	oas04150	11	160	0.00106699	ULK1|LRP5|PIK3CA|WNT8B|AKT2|CLIP1|PIK3R3|EIF4EBP1|RAF1|STRADA|WNT7B
Gastric cancer	KEGG PATHWAY	oas05226	11	163	0.00122839	LRP5|PIK3CA|AKT2|WNT8B|PIK3R3|RAF1|APC|FGF17|CTNNA1|CTNNA2|WNT7B
Axon guidance	KEGG PATHWAY	oas04360	12	191	0.00133989	SEMA3C|PARD3|NFATC4|PIK3CA|ENAH|PARD6A|NFATC3|BMPR2|SLIT1|PIK3R3|PAK6|RAF1
Melanoma	KEGG PATHWAY	oas05218	7	72	0.00140491	PDGFD|RAF1|AKT2|BAD|PIK3R3|PIK3CA|FGF17
Renal cell carcinoma	KEGG PATHWAY	oas05211	7	73	0.00151214	PIK3CA|AKT2|BAD|PIK3R3|CRK|PAK6|RAF1
Signaling pathways regulating pluripotency of stem cells	KEGG PATHWAY	oas04550	10	143	0.00157649	BMPR2|PIK3CA|AKT2|MAPK14|WNT8B|PIK3R3|JAK3|APC|RAF1|WNT7B
Cellular senescence	KEGG PATHWAY	oas04218	11	169	0.0016116	MAPK14|NFATC3|NFATC4|PIK3CA|HIPK3|AKT2|PIK3R3|HIPK4|VDAC3|EIF4EBP1|RAF1
Prostate cancer	KEGG PATHWAY	oas05215	8	97	0.00174477	PDGFD|PIK3CA|AKT2|BAD|ERG|PIK3R3|ETV5|RAF1
Human cytomegalovirus infection	KEGG PATHWAY	oas05163	14	255	0.00186546	ADCY4|NFATC3|NFATC4|GNAQ|PIK3CA|ADCY9|MAPK14|CXCR2|AKT2|PIK3R3|EIF4EBP1|GNGT2|CRK|RAF1
AMPK signaling pathway	KEGG PATHWAY	oas04152	9	125	0.00221247	EEF2K|CPT1A|ULK1|SCD|AKT2|PIK3R3|PIK3CA|EIF4EBP1|STRADA
Platelet activation	KEGG PATHWAY	oas04611	9	127	0.00244676	ADCY4|TBXA2R|GNAQ|PIK3CA|ADCY9|MAPK14|AKT2|PIK3R3|ACTB
VEGF signaling pathway	KEGG PATHWAY	oas04370	6	60	0.00268054	PIK3CA|AKT2|MAPK14|BAD|PIK3R3|RAF1
Breast cancer	KEGG PATHWAY	oas05224	10	155	0.00274494	LRP5|PIK3CA|AKT2|WNT8B|DLL3|PIK3R3|RAF1|APC|FGF17|WNT7B
EGFR tyrosine kinase inhibitor resistance	KEGG PATHWAY	oas01521	7	83	0.00297119	PDGFD|PIK3CA|AKT2|BAD|EIF4EBP1|PIK3R3|RAF1
Hippo signaling pathway	KEGG PATHWAY	oas04390	10	158	0.0031249	PARD3|PARD6A|WNT8B|BMPR2|APC|ACTB|WNT7B|CTNNA1|CTNNA2|YWHAE
Relaxin signaling pathway	KEGG PATHWAY	oas04926	9	135	0.00358765	ADCY4|PIK3CA|ADCY9|INSL3|MAPK14|AKT2|PIK3R3|GNGT2|RAF1
T cell receptor signaling pathway	KEGG PATHWAY	oas04660	8	112	0.00400212	NFATC3|PIK3CA|CSF2|MAPK14|AKT2|PIK3R3|PAK6|RAF1
C-type lectin receptor signaling pathway	KEGG PATHWAY	oas04625	8	112	0.00400212	NFATC3|NFATC4|PIK3CA|MAPK14|AKT2|PIK3R3|RELB|RAF1
Non-small cell lung cancer	KEGG PATHWAY	oas05223	6	66	0.00414692	PIK3CA|BAD|AKT2|PIK3R3|JAK3|RAF1
Fc epsilon RI signaling pathway	KEGG PATHWAY	oas04664	6	67	0.00443948	PIK3CA|CSF2|MAPK14|AKT2|PIK3R3|RAF1
Longevity regulating pathway	KEGG PATHWAY	oas04211	7	90	0.00450628	ADCY4|ULK1|PIK3CA|ADCY9|AKT2|PIK3R3|EIF4EBP1
Progesterone-mediated oocyte maturation	KEGG PATHWAY	oas04914	7	91	0.00476684	ADCY4|PIK3CA|ADCY9|MAPK14|AKT2|PIK3R3|RAF1
PD-L1 expression and PD-1 checkpoint pathway in cancer	KEGG PATHWAY	oas05235	7	92	0.00503858	NFATC3|PIK3CA|MAPK14|AKT2|PIK3R3|TLR9|RAF1
Leukocyte transendothelial migration	KEGG PATHWAY	oas04670	8	117	0.0051163	PIK3CA|EZR|MAPK14|PIK3R3|ITGAM|ACTB|CTNNA1|CTNNA2
cGMP-PKG signaling pathway	KEGG PATHWAY	oas04022	10	171	0.00528132	ADCY4|NFATC3|NFATC4|GNAQ|ADCY9|AKT2|BAD|ADRB3|VDAC3|RAF1
GnRH signaling pathway	KEGG PATHWAY	oas04912	7	93	0.00532181	MMP14|ADCY4|GNAQ|EGR1|ADCY9|MAPK14|RAF1
Pathways in cancer	KEGG PATHWAY	oas05200	22	551	0.00554573	IL7R|RALBP1|AKT2|CRK|RAF1|PIK3CA|WNT8B|PIK3R3|JAK3|FGF17|DLL3|SUFU|CTNNA1|CTNNA2|ADCY4|GNAQ|LRP5|ADCY9|BAD|GNGT2|APC|WNT7B
Insulin signaling pathway	KEGG PATHWAY	oas04910	9	146	0.00579387	SOCS2|PIK3CA|AKT2|BAD|PIK3R3|CRK|TRIP10|EIF4EBP1|RAF1
Thyroid hormone signaling pathway	KEGG PATHWAY	oas04919	8	121	0.00616689	MED13L|PIK3CA|AKT2|BAD|PIK3R3|DIO3|ACTB|RAF1
Phospholipase D signaling pathway	KEGG PATHWAY	oas04072	9	148	0.0062881	ADCY4|PDGFD|PIP5K1C|PIK3CA|ADCY9|CXCR2|AKT2|PIK3R3|RAF1
Thyroid hormone synthesis	KEGG PATHWAY	oas04918	6	73	0.00652394	ADCY4|GNAQ|TSHB|ADCY9|SLC5A5|TTR
Pancreatic cancer	KEGG PATHWAY	oas05212	6	75	0.00735468	RALBP1|PIK3CA|AKT2|BAD|PIK3R3|RAF1
Neurotrophin signaling pathway	KEGG PATHWAY	oas04722	8	125	0.00737366	PIK3CA|AKT2|MAPK14|BAD|PIK3R3|CRK|RAF1|YWHAE
Hepatitis B	KEGG PATHWAY	oas05161	10	183	0.0081723	NFATC3|NFATC4|PIK3CA|AKT2|MAPK14|BAD|PIK3R3|JAK3|VDAC3|RAF1
Human T-cell leukemia virus 1 infection	KEGG PATHWAY	oas05166	12	246	0.00911737	ADCY4|NFATC3|NFATC4|PIK3CA|EGR1|ADCY9|CSF2|AKT2|PIK3R3|JAK3|VDAC3|RELB
Chronic myeloid leukemia	KEGG PATHWAY	oas05220	6	79	0.00924091	PIK3CA|AKT2|BAD|PIK3R3|CRK|RAF1
Human immunodeficiency virus 1 infection	KEGG PATHWAY	oas05170	12	249	0.00993435	NFATC3|NFATC4|GNAQ|PIK3CA|AKT2|MAPK14|BAD|PIK3R3|GNGT2|CRK|PAK6|RAF1
Autophagy - animal	KEGG PATHWAY	oas04140	8	133	0.0103105	ULK1|PIK3CA|SH3GLB1|AKT2|ATG3|BAD|PIK3R3|RAF1
Thermogenesis	KEGG PATHWAY	oas04714	12	251	0.0105098	ADCY4|NDUFA6|NDUFB8|ACSL6|ADCY9|MAPK14|ADRB3|CPT1A|UQCRH|ACTB|KDM3A|SMARCA4
Glycosaminoglycan biosynthesis - chondroitin sulfate / dermatan sulfate	KEGG PATHWAY	oas00532	3	20	0.0121005	CHST15|CHST13|CSGALNACT2
FoxO signaling pathway	KEGG PATHWAY	oas04068	8	138	0.0125398	IL7R|PIK3CA|PRMT1|USP7|MAPK14|AKT2|PIK3R3|RAF1
Cholinergic synapse	KEGG PATHWAY	oas04725	7	111	0.012719	ADCY4|GNAQ|PIK3CA|ADCY9|AKT2|PIK3R3|GNGT2
Yersinia infection	KEGG PATHWAY	oas05135	8	141	0.0140364	NFATC3|PIP5K1C|PIK3CA|MAPK14|AKT2|PIK3R3|CRK|ACTB
Longevity regulating pathway - multiple species	KEGG PATHWAY	oas04213	5	63	0.0144268	ADCY4|PIK3CA|AKT2|PIK3R3|ADCY9
Salmonella infection	KEGG PATHWAY	oas05132	6	88	0.0147031	ARPC2|ARPC5L|CSF2|MAPK14|ACTB|KLC2
Prolactin signaling pathway	KEGG PATHWAY	oas04917	6	90	0.016168	SOCS2|PIK3CA|MAPK14|AKT2|PIK3R3|RAF1
Carbohydrate digestion and absorption	KEGG PATHWAY	oas04973	4	43	0.0171215	PIK3CA|GNAT3|PIK3R3|AKT2
Toll-like receptor signaling pathway	KEGG PATHWAY	oas04620	7	119	0.0176761	IRF5|PIK3CA|MAPK14|AKT2|PIK3R3|CD80|TLR9
Colorectal cancer	KEGG PATHWAY	oas05210	6	92	0.0177306	PIK3CA|AKT2|BAD|PIK3R3|APC|RAF1
Ras signaling pathway	KEGG PATHWAY	oas04014	11	242	0.0192409	BRAP|PDGFD|RALBP1|RAF1|AKT2|BAD|PIK3R3|GNGT2|PIK3CA|PAK6|FGF17
Morphine addiction	KEGG PATHWAY	oas05032	6	94	0.0193937	ADCY4|GRK3|ADCY9|GNGT2|GABRA5|PDE8A
Retrograde endocannabinoid signaling	KEGG PATHWAY	oas04723	8	152	0.0206441	ADCY4|NDUFA6|GNAQ|NDUFB8|ADCY9|MAPK14|GNGT2|GABRA5
Oxytocin signaling pathway	KEGG PATHWAY	oas04921	8	154	0.0220482	ADCY4|EEF2K|NFATC3|NFATC4|GNAQ|ADCY9|ACTB|RAF1
Apoptosis	KEGG PATHWAY	oas04210	8	154	0.0220482	PIK3CA|DAB2IP|BAD|DFFA|AKT2|PIK3R3|ACTB|RAF1
Kaposi sarcoma-associated herpesvirus infection	KEGG PATHWAY	oas05167	10	217	0.0230084	NFATC3|NFATC4|PIK3CA|CSF2|MAPK14|ATG3|AKT2|PIK3R3|GNGT2|RAF1
Sphingolipid signaling pathway	KEGG PATHWAY	oas04071	7	126	0.0230139	GNAQ|PIK3CA|MAPK14|AKT2|PIK3R3|RAF1|ABCC1
Adherens junction	KEGG PATHWAY	oas04520	5	72	0.0234758	CTNNA2|PTPRM|PARD3|CTNNA1|ACTB
Basal transcription factors	KEGG PATHWAY	oas03022	4	48	0.023948	GTF2E2|GTF2H5|GTF2A2|TAF2
TNF signaling pathway	KEGG PATHWAY	oas04668	7	128	0.0247229	MMP14|PIK3CA|DAB2IP|CSF2|MAPK14|AKT2|PIK3R3
Gastric acid secretion	KEGG PATHWAY	oas04971	5	75	0.027153	ADCY4|EZR|GNAQ|KCNJ15|ADCY9
Cushing syndrome	KEGG PATHWAY	oas04934	8	161	0.0274927	ADCY4|GNAQ|AIP|ADCY9|WNT8B|APC|PDE8A|WNT7B
Melanogenesis	KEGG PATHWAY	oas04916	6	103	0.0281905	ADCY4|GNAQ|ADCY9|WNT8B|RAF1|WNT7B
Glycosphingolipid biosynthesis - lacto and neolacto series	KEGG PATHWAY	oas00601	3	29	0.0294878	B3GNT4|B3GALT2|B3GNT3
B cell receptor signaling pathway	KEGG PATHWAY	oas04662	5	78	0.0311776	PIK3R3|AKT2|NFATC3|RAF1|PIK3CA
Inflammatory mediator regulation of TRP channels	KEGG PATHWAY	oas04750	6	106	0.031624	ADCY4|GNAQ|PIK3CA|ADCY9|MAPK14|PIK3R3
Wnt signaling pathway	KEGG PATHWAY	oas04310	8	168	0.033805	NFATC3|NFATC4|LRP5|DKK2|WNT8B|BAMBI|APC|WNT7B
Estrogen signaling pathway	KEGG PATHWAY	oas04915	7	138	0.0345762	ADCY4|GNAQ|PIK3CA|ADCY9|AKT2|PIK3R3|RAF1
Apelin signaling pathway	KEGG PATHWAY	oas04371	7	138	0.0345762	ADCY4|GNAQ|EGR1|ADCY9|AKT2|GNGT2|RAF1
Neuroactive ligand-receptor interaction	KEGG PATHWAY	oas04080	14	372	0.0359926	TBXA2R|NMUR1|PARD3|GLRA2|MLN|GAL|INSL3|LTB4R|PRLH|ADRB3|TSHB|GABRA5|CALCA|P2RX7
Calcium signaling pathway	KEGG PATHWAY	oas04020	9	203	0.0367894	TRDN|TBXA2R|STIM2|GNAQ|ADCY4|ADCY9|ADRB3|VDAC3|P2RX7
Purine metabolism	KEGG PATHWAY	oas00230	7	141	0.0379755	PAPSS1|ADCY4|NUDT2|ADCY9|GDA|GMPR2|PDE8A
Focal adhesion	KEGG PATHWAY	oas04510	9	208	0.041645	PDGFD|PIK3CA|AKT2|BAD|PIK3R3|CRK|PAK6|RAF1|ACTB
cAMP signaling pathway	KEGG PATHWAY	oas04024	10	242	0.0423576	ADCY4|PIK3CA|PPARA|ADCY9|AKT2|BAD|PIK3R3|TNNI3|TSHB|RAF1
PPAR signaling pathway	KEGG PATHWAY	oas03320	5	86	0.0436615	CPT1A|SCD|ACSL6|EHHADH|PPARA
Viral carcinogenesis	KEGG PATHWAY	oas05203	10	244	0.0442746	GTF2E2|PIK3CA|UBE3A|USP7|BAD|PIK3R3|JAK3|GTF2A2|VDAC3|YWHAE
Huntington disease	KEGG PATHWAY	oas05016	9	212	0.0458275	DNAI1|NDUFA6|DNAH10|GNAQ|IFT57|NDUFB8|UQCRH|VDAC3|DNAL1
Chagas disease (American trypanosomiasis)	KEGG PATHWAY	oas05142	6	118	0.048023	GNAQ|PIK3CA|MAPK14|AKT2|PIK3R3|TLR9
Fluid shear stress and atherosclerosis	KEGG PATHWAY	oas05418	7	149	0.0480878	PIK3CA|SUMO2|MAPK14|AKT2|PIK3R3|BMPR2|ACTB
Propanoate metabolism	KEGG PATHWAY	oas00640	3	36	0.04881	SUCLG2|EHHADH|ECHDC1
Proteoglycans in cancer	KEGG PATHWAY	oas05205	9	215	0.0491421	PIK3CA|AKT2|EZR|MAPK14|WNT8B|PIK3R3|ACTB|RAF1|WNT7B
Gap junction	KEGG PATHWAY	oas04540	5	91	0.0527869	ADCY4|RAF1|PDGFD|GNAQ|ADCY9
Metabolic pathways	KEGG PATHWAY	oas01100	43	1540	0.0547562	NDUFB8|ALG1|GAPDH|ALG5|UQCRH|B3GNT4|B3GNT6|IDH3B|B3GNT3|PIK3CA|EHHADH|ALAS1|GMDS|SYNJ2|LDHD|GMPR2|NDUFA6|PAPSS1|PIGC|B3GALT2|NUDT2|GALNS|MAN2A1|SUCLG2|TK2|NAGA|BLVRB|AKR1B1|CSGALNACT2|PDE8A|ADCY4|PLD3|PIP5K1C|POMGNT1|CA1|INPP5K|ACSL6|ADCY9|GDA|RDH10|SCD|MVD|ECHDC1
Aldosterone-regulated sodium reabsorption	KEGG PATHWAY	oas04960	3	38	0.0552256	PIK3CA|PIK3R3|NEDD4L
Fatty acid metabolism	KEGG PATHWAY	oas01212	4	65	0.0580739	CPT1A|SCD|EHHADH|ACSL6
Basal cell carcinoma	KEGG PATHWAY	oas05217	4	66	0.0606123	APC|WNT8B|SUFU|WNT7B
Amoebiasis	KEGG PATHWAY	oas05146	5	96	0.0629397	PIK3CA|PIK3R3|GNAQ|CSF2|ITGAM
Central carbon metabolism in cancer	KEGG PATHWAY	oas05230	4	68	0.0658625	PIK3R3|AKT2|RAF1|PIK3CA
Cortisol synthesis and secretion	KEGG PATHWAY	oas04927	4	68	0.0658625	ADCY4|GNAQ|PDE8A|ADCY9
Non-alcoholic fatty liver disease (NAFLD)	KEGG PATHWAY	oas04932	7	164	0.0713028	NDUFA6|NDUFB8|PIK3CA|AKT2|PIK3R3|UQCRH|PPARA
Salivary secretion	KEGG PATHWAY	oas04970	5	100	0.0717986	ADCY4|SLC12A2|ADRB3|GNAQ|ADCY9
Jak-STAT signaling pathway	KEGG PATHWAY	oas04630	9	234	0.0737902	IL7R|SOCS2|PIK3CA|CSF2|AKT2|PIK3R3|JAK3|CNTFR|RAF1
Phosphatidylinositol signaling system	KEGG PATHWAY	oas04070	5	101	0.0741147	PIP5K1C|PIK3CA|INPP5K|PIK3R3|SYNJ2
Adipocytokine signaling pathway	KEGG PATHWAY	oas04920	4	73	0.0799808	CPT1A|AKT2|ACSL6|PPARA
Cell adhesion molecules (CAMs)	KEGG PATHWAY	oas04514	7	173	0.0879437	NEGR1|CD80|IGSF11|CNTN2|NFASC|ITGAM|PTPRM
Type II diabetes mellitus	KEGG PATHWAY	oas04930	3	47	0.0886189	PIK3CA|PIK3R3|SOCS2
Fatty acid degradation	KEGG PATHWAY	oas00071	3	47	0.0886189	CPT1A|ACSL6|EHHADH
Glioma	KEGG PATHWAY	oas05214	4	76	0.0891133	PIK3R3|AKT2|RAF1|PIK3CA
Inositol phosphate metabolism	KEGG PATHWAY	oas00562	4	76	0.0891133	PIP5K1C|PIK3CA|INPP5K|SYNJ2
Terpenoid backbone biosynthesis	KEGG PATHWAY	oas00900	2	22	0.0904987	MVD|PDSS2
Glucagon signaling pathway	KEGG PATHWAY	oas04922	5	108	0.0914441	CPT1A|AKT2|PRMT1|GNAQ|PPARA
Ferroptosis	KEGG PATHWAY	oas04216	3	48	0.0927533	VDAC3|ACSL6|SLC40A1
Glutamatergic synapse	KEGG PATHWAY	oas04724	5	109	0.0940765	ADCY4|ADCY9|GRK3|GNGT2|GNAQ
Tuberculosis	KEGG PATHWAY	oas05152	8	212	0.0957917	EEA1|HSPA9|BAD|MAPK14|AKT2|ITGAM|TLR9|RAF1
Hedgehog signaling pathway	KEGG PATHWAY	oas04340	3	49	0.0969658	GRK3|SPOPL|SUFU
Hepatitis C	KEGG PATHWAY	oas05160	7	178	0.0980617	PIK3CA|AKT2|BAD|PIK3R3|PPARA|RAF1|YWHAE
AGE-RAGE signaling pathway in diabetic complications	KEGG PATHWAY	oas04933	5	111	0.0994562	MAPK14|PIK3CA|AKT2|EGR1|PIK3R3
Insulin resistance	KEGG PATHWAY	oas04931	5	111	0.0994562	CPT1A|PIK3CA|AKT2|PIK3R3|PPARA
HIF-1 signaling pathway	KEGG PATHWAY	oas04066	5	113	0.104987	PIK3R3|AKT2|EIF4EBP1|GAPDH|PIK3CA
RNA degradation	KEGG PATHWAY	oas03018	4	83	0.112247	EXOSC3|EXOSC8|PABPC4|HSPA9
N-Glycan biosynthesis	KEGG PATHWAY	oas00510	3	53	0.11456	ALG1|MAN2A1|ALG5
Human papillomavirus infection	KEGG PATHWAY	oas05165	12	376	0.122204	PARD3|PIK3CA|UBE3A|WNT8B|PARD6A|AKT2|BAD|PIK3R3|EIF4EBP1|APC|RAF1|WNT7B
Transcriptional misregulation in cancer	KEGG PATHWAY	oas05202	7	189	0.122458	ETV5|FUS|CSF2|ERG|ITGAM|PROM1|PBX3
Adrenergic signaling in cardiomyocytes	KEGG PATHWAY	oas04261	6	154	0.123807	ADCY4|GNAQ|ADCY9|MAPK14|AKT2|TNNI3
Necroptosis	KEGG PATHWAY	oas04217	7	190	0.124818	BEAN1|CHMP4A|JAK3|SPATA2L|VDAC3|SPATA2|CHMP1A
GABAergic synapse	KEGG PATHWAY	oas04727	4	87	0.126542	ADCY4|GABRA5|GNGT2|ADCY9
Platinum drug resistance	KEGG PATHWAY	oas01524	4	88	0.13023	PIK3CA|BAD|PIK3R3|AKT2
MicroRNAs in cancer	KEGG PATHWAY	oas05206	7	198	0.144509	EZR|MARCKS|BMPR2|CRK|APC|RAF1|ABCC1
Dilated cardiomyopathy (DCM)	KEGG PATHWAY	oas05414	4	95	0.157234	ADCY4|ACTB|TNNI3|ADCY9
PI3K-Akt signaling pathway	KEGG PATHWAY	oas04151	12	398	0.160918	IL7R|JAK3|PDGFD|RAF1|AKT2|BAD|EIF4EBP1|GNGT2|PIK3CA|PIK3R3|FGF17|YWHAE
Circadian entrainment	KEGG PATHWAY	oas04713	4	96	0.161251	ADCY4|ADCY9|GNGT2|GNAQ
Measles	KEGG PATHWAY	oas05162	6	168	0.163393	PIK3CA|BAD|AKT2|PIK3R3|JAK3|TLR9
Vascular smooth muscle contraction	KEGG PATHWAY	oas04270	5	134	0.171414	ADCY4|CALCA|RAF1|GNAQ|ADCY9
Osteoclast differentiation	KEGG PATHWAY	oas04380	5	134	0.171414	MAPK14|PIK3CA|AKT2|PIK3R3|RELB
Riboflavin metabolism	KEGG PATHWAY	oas00740	1	8	0.174716	BLVRB
Citrate cycle (TCA cycle)	KEGG PATHWAY	oas00020	2	34	0.175863	SUCLG2|IDH3B
Bile secretion	KEGG PATHWAY	oas04976	4	100	0.177681	ADCY4|EPHX1|SLC22A1|ADCY9
Fructose and mannose metabolism	KEGG PATHWAY	oas00051	2	35	0.183468	AKR1B1|GMDS
Mitophagy - animal	KEGG PATHWAY	oas04137	3	67	0.183946	TAX1BP1|OPTN|ULK1
Th1 and Th2 cell differentiation	KEGG PATHWAY	oas04658	4	104	0.194646	MAPK14|DLL3|NFATC3|JAK3
Pancreatic secretion	KEGG PATHWAY	oas04972	4	105	0.198964	ADCY4|SLC12A2|GNAQ|ADCY9
Sulfur metabolism	KEGG PATHWAY	oas00920	1	10	0.209199	PAPSS1
African trypanosomiasis	KEGG PATHWAY	oas05143	2	39	0.214299	TLR9|GNAQ
Alzheimer disease	KEGG PATHWAY	oas05010	6	187	0.224365	NDUFA6|GNAQ|NDUFB8|GAPDH|BAD|UQCRH
Arrhythmogenic right ventricular cardiomyopathy (ARVC)	KEGG PATHWAY	oas05412	3	76	0.233133	ACTB|CTNNA1|CTNNA2
Serotonergic synapse	KEGG PATHWAY	oas04726	4	113	0.234463	KCND2|RAF1|GNGT2|GNAQ
Taste transduction	KEGG PATHWAY	oas04742	3	78	0.244378	ADCY4|GABRA5|GNAT3
Ovarian steroidogenesis	KEGG PATHWAY	oas04913	2	45	0.261259	ADCY4|ADCY9
Oocyte meiosis	KEGG PATHWAY	oas04114	4	121	0.271326	ADCY4|MAPK14|ADCY9|YWHAE
Epstein-Barr virus infection	KEGG PATHWAY	oas05169	7	245	0.284154	PIK3CA|USP7|MAPK14|AKT2|PIK3R3|JAK3|RELB
Peroxisome	KEGG PATHWAY	oas04146	3	85	0.28431	ACSL6|PRDX5|EHHADH
Endocrine and other factor-regulated calcium reabsorption	KEGG PATHWAY	oas04961	2	48	0.284815	GNAQ|ADCY9
Porphyrin and chlorophyll metabolism	KEGG PATHWAY	oas00860	2	48	0.284815	BLVRB|ALAS1
Insulin secretion	KEGG PATHWAY	oas04911	3	86	0.290066	ADCY4|GNAQ|ADCY9
Carbon metabolism	KEGG PATHWAY	oas01200	4	127	0.299591	SUCLG2|IDH3B|EHHADH|GAPDH
Cardiac muscle contraction	KEGG PATHWAY	oas04260	3	90	0.313159	TRDN|TNNI3|UQCRH
Fanconi anemia pathway	KEGG PATHWAY	oas03460	2	52	0.31609	FANCC|FANCA
Glycosphingolipid biosynthesis - globo and isoglobo series	KEGG PATHWAY	oas00603	1	17	0.31895	NAGA
Dopaminergic synapse	KEGG PATHWAY	oas04728	4	132	0.323398	MAPK14|AKT2|GNGT2|GNAQ
TGF-beta signaling pathway	KEGG PATHWAY	oas04350	3	93	0.330511	BAMBI|BMPR2|THSD4
Nitrogen metabolism	KEGG PATHWAY	oas00910	1	18	0.333335	CA1
2-Oxocarboxylic acid metabolism	KEGG PATHWAY	oas01210	1	18	0.333335	IDH3B
MAPK signaling pathway	KEGG PATHWAY	oas04010	8	305	0.3419	NFATC3|PDGFD|RAF1|MAPK14|AKT2|CRK|RELB|FGF17
RNA transport	KEGG PATHWAY	oas03013	5	178	0.343947	NUP153|PABPC4|SUMO2|EIF4EBP1|PRMT5
Amyotrophic lateral sclerosis (ALS)	KEGG PATHWAY	oas05014	2	56	0.347043	MAPK14|BAD
Fatty acid biosynthesis	KEGG PATHWAY	oas00061	1	19	0.347416	ACSL6
Pyrimidine metabolism	KEGG PATHWAY	oas00240	2	57	0.354711	NUDT2|TK2
Tight junction	KEGG PATHWAY	oas04530	5	181	0.356473	NEDD4L|ACTB|PARD3|EZR|PARD6A
Selenocompound metabolism	KEGG PATHWAY	oas00450	1	20	0.361201	PAPSS1
Long-term depression	KEGG PATHWAY	oas04730	2	58	0.362348	RAF1|GNAQ
Aldosterone synthesis and secretion	KEGG PATHWAY	oas04925	3	99	0.365143	ADCY4|GNAQ|ADCY9
Small cell lung cancer	KEGG PATHWAY	oas05222	3	100	0.370892	PIK3CA|AKT2|PIK3R3
NOD-like receptor signaling pathway	KEGG PATHWAY	oas04621	5	187	0.381563	VDAC3|PANX1|MAPK14|DHX33|P2RX7
Protein export	KEGG PATHWAY	oas03060	1	22	0.387904	OXA1L
Natural killer cell mediated cytotoxicity	KEGG PATHWAY	oas04650	4	147	0.395174	PIK3R3|RAF1|CSF2|PIK3CA
Mannose type O-glycan biosynthesis	KEGG PATHWAY	oas00515	1	23	0.400834	POMGNT1
Glycosaminoglycan degradation	KEGG PATHWAY	oas00531	1	24	0.413492	GALNS
Vitamin digestion and absorption	KEGG PATHWAY	oas04977	1	24	0.413492	ABCC1
Influenza A	KEGG PATHWAY	oas05164	5	198	0.427396	PIK3R3|AKT2|RAF1|ACTB|PIK3CA
Legionellosis	KEGG PATHWAY	oas05134	2	68	0.436536	RAB1B|ITGAM
Renin-angiotensin system	KEGG PATHWAY	oas04614	1	26	0.438013	ATP6AP2
Glycosylphosphatidylinositol (GPI)-anchor biosynthesis	KEGG PATHWAY	oas00563	1	26	0.438013	PIGC
Parkinson disease	KEGG PATHWAY	oas05012	4	157	0.44244	VDAC3|NDUFA6|UQCRH|NDUFB8
Long-term potentiation	KEGG PATHWAY	oas04720	2	69	0.443703	RAF1|GNAQ
Renin secretion	KEGG PATHWAY	oas04924	2	71	0.457884	ADRB3|GNAQ
Hematopoietic cell lineage	KEGG PATHWAY	oas04640	3	117	0.466331	IL7R|ITGAM|CSF2
Biosynthesis of amino acids	KEGG PATHWAY	oas01230	2	73	0.471852	IDH3B|GAPDH
RNA polymerase	KEGG PATHWAY	oas03020	1	29	0.472889	POLR3E
Butanoate metabolism	KEGG PATHWAY	oas00650	1	29	0.472889	EHHADH
Th17 cell differentiation	KEGG PATHWAY	oas04659	3	120	0.482545	MAPK14|NFATC3|JAK3
Folate biosynthesis	KEGG PATHWAY	oas00790	1	30	0.484027	AKR1B1
Ribosome	KEGG PATHWAY	oas03010	6	258	0.484938	RPS13|RPL35|RPL7|RPS27A|RPL18A|MRPL3
ABC transporters	KEGG PATHWAY	oas02010	2	76	0.492393	ABCC1|ABCC11
Autoimmune thyroid disease	KEGG PATHWAY	oas05320	2	76	0.492393	CD80|TSHB
Prion diseases	KEGG PATHWAY	oas05020	1	31	0.49493	EGR1
Circadian rhythm	KEGG PATHWAY	oas04710	1	31	0.49493	RORB
Leishmaniasis	KEGG PATHWAY	oas05140	2	77	0.499127	MAPK14|ITGAM
Galactose metabolism	KEGG PATHWAY	oas00052	1	32	0.505603	AKR1B1
Lysosome	KEGG PATHWAY	oas04142	3	126	0.514244	NAGPA|GALNS|NAGA
Autophagy - other	KEGG PATHWAY	oas04136	1	33	0.516051	ATG3
Base excision repair	KEGG PATHWAY	oas03410	1	33	0.516051	MUTYH
Toxoplasmosis	KEGG PATHWAY	oas05145	3	127	0.519426	MAPK14|BAD|AKT2
Viral myocarditis	KEGG PATHWAY	oas05416	2	81	0.525483	CD80|ACTB
Primary immunodeficiency	KEGG PATHWAY	oas05340	1	34	0.526279	IL7R
Pertussis	KEGG PATHWAY	oas05133	2	82	0.531924	MAPK14|ITGAM
Mucin type O-glycan biosynthesis	KEGG PATHWAY	oas00512	1	35	0.536291	B3GNT6
Biosynthesis of unsaturated fatty acids	KEGG PATHWAY	oas01040	1	36	0.546092	SCD
Pentose and glucuronate interconversions	KEGG PATHWAY	oas00040	1	38	0.565077	AKR1B1
beta-Alanine metabolism	KEGG PATHWAY	oas00410	1	38	0.565077	EHHADH
Ribosome biogenesis in eukaryotes	KEGG PATHWAY	oas03008	2	90	0.581271	UTP6|NOP56
Complement and coagulation cascades	KEGG PATHWAY	oas04610	2	90	0.581271	F13A1|ITGAM
Bladder cancer	KEGG PATHWAY	oas05219	1	40	0.583269	RAF1
Nicotine addiction	KEGG PATHWAY	oas05033	1	41	0.592079	GABRA5
Pyruvate metabolism	KEGG PATHWAY	oas00620	1	41	0.592079	LDHD
Hypertrophic cardiomyopathy (HCM)	KEGG PATHWAY	oas05410	2	92	0.592994	ACTB|TNNI3
IL-17 signaling pathway	KEGG PATHWAY	oas04657	2	92	0.592994	MAPK14|CSF2
Proteasome	KEGG PATHWAY	oas03050	1	45	0.625496	PSMA3
mRNA surveillance pathway	KEGG PATHWAY	oas03015	2	99	0.632085	PABPC4|CSTF3
Nucleotide excision repair	KEGG PATHWAY	oas03420	1	46	0.633414	GTF2H5
Oxidative phosphorylation	KEGG PATHWAY	oas00190	3	151	0.633996	NDUFA6|UQCRH|NDUFB8
Vasopressin-regulated water reabsorption	KEGG PATHWAY	oas04962	1	47	0.641165	ADCY9
Rheumatoid arthritis	KEGG PATHWAY	oas05323	2	101	0.642702	CD80|CSF2
Glycerophospholipid metabolism	KEGG PATHWAY	oas00564	2	102	0.647919	GPCPD1|PLD3
Glycine, serine and threonine metabolism	KEGG PATHWAY	oas00260	1	48	0.648753	ALAS1
Tryptophan metabolism	KEGG PATHWAY	oas00380	1	50	0.66345	EHHADH
Notch signaling pathway	KEGG PATHWAY	oas04330	1	51	0.670567	DLL3
Cholesterol metabolism	KEGG PATHWAY	oas04979	1	51	0.670567	VDAC3
Ether lipid metabolism	KEGG PATHWAY	oas00565	1	51	0.670567	PLD3
Mineral absorption	KEGG PATHWAY	oas04978	1	52	0.677534	SLC40A1
Antifolate resistance	KEGG PATHWAY	oas01523	1	52	0.677534	ABCC1
Valine, leucine and isoleucine degradation	KEGG PATHWAY	oas00280	1	52	0.677534	EHHADH
Amino sugar and nucleotide sugar metabolism	KEGG PATHWAY	oas00520	1	54	0.69103	GMDS
Intestinal immune network for IgA production	KEGG PATHWAY	oas04672	1	55	0.697564	CD80
Malaria	KEGG PATHWAY	oas05144	1	56	0.703961	TLR9
Graft-versus-host disease	KEGG PATHWAY	oas05332	1	56	0.703961	CD80
Allograft rejection	KEGG PATHWAY	oas05330	1	60	0.728226	CD80
Glycerolipid metabolism	KEGG PATHWAY	oas00561	1	63	0.745112	AKR1B1
Phagosome	KEGG PATHWAY	oas04145	3	180	0.745163	EEA1|ACTB|ITGAM
Type I diabetes mellitus	KEGG PATHWAY	oas04940	1	67	0.766009	CD80
Cell cycle	KEGG PATHWAY	oas04110	2	129	0.766913	YWHAE|CDC7
Lysine degradation	KEGG PATHWAY	oas00310	1	69	0.775807	EHHADH
Staphylococcus aureus infection	KEGG PATHWAY	oas05150	1	72	0.789742	ITGAM
Glycolysis / Gluconeogenesis	KEGG PATHWAY	oas00010	1	72	0.789742	GAPDH
Cytosolic DNA-sensing pathway	KEGG PATHWAY	oas04623	1	74	0.798548	POLR3E
Retinol metabolism	KEGG PATHWAY	oas00830	1	74	0.798548	RDH10
Metabolism of xenobiotics by cytochrome P450	KEGG PATHWAY	oas00980	1	80	0.822817	EPHX1
Ubiquitin mediated proteolysis	KEGG PATHWAY	oas04120	2	149	0.830974	NEDD4L|UBE3A
p53 signaling pathway	KEGG PATHWAY	oas04115	1	83	0.833834	ZMAT3
Spliceosome	KEGG PATHWAY	oas03040	2	155	0.846841	SF3A3|DHX15
Alcoholism	KEGG PATHWAY	oas05034	3	219	0.850264	HAT1|RAF1|GNGT2
Drug metabolism - other enzymes	KEGG PATHWAY	oas00983	1	90	0.856954	TK2
Herpes simplex virus 1 infection	KEGG PATHWAY	oas05168	7	457	0.861282	PIK3CA|AKT2|BAD|EIF4EBP1|PIK3R3|TLR9|SRPK1
Chemical carcinogenesis	KEGG PATHWAY	oas05204	1	93	0.865851	EPHX1
Viral protein interaction with cytokine and cytokine receptor	KEGG PATHWAY	oas04061	1	94	0.868693	CXCR2
ECM-receptor interaction	KEGG PATHWAY	oas04512	1	96	0.874196	NPNT
Cytokine-cytokine receptor interaction	KEGG PATHWAY	oas04060	5	358	0.883577	IL7R|CNTFR|BMPR2|CSF2|CXCR2
Protein processing in endoplasmic reticulum	KEGG PATHWAY	oas04141	2	172	0.884709	DNAJA1|SEC31B
NF-kappa B signaling pathway	KEGG PATHWAY	oas04064	1	104	0.894002	RELB
RIG-I-like receptor signaling pathway	KEGG PATHWAY	oas04622	1	118	0.921468	MAPK14
Protein digestion and absorption	KEGG PATHWAY	oas04974	1	123	0.929448	SLC7A7
Systemic lupus erythematosus	KEGG PATHWAY	oas05322	1	175	0.976877	CD80
Olfactory transduction	KEGG PATHWAY	oas04740	2	1127	1	GRK3|ANO2
