# Supplementary material for: Genome-Wide Selection Signals Reveal Candidate Genes Associated with Plateau Adaptation in Tibetan Sheep
Source: Animals (Basel). 2024 Nov 8;14(22):3212. doi: 10.3390/ani14223212 (PMC11591308; doi:10.3390/ani14223212)
Supplement: Supplementary file 1 [file animals-14-03212-s001.zip › Table S5. KEGG enrichment (ZSJ vs OL).xlsx]

## Sheet: Sheet1
Table S5. KEGG enrichment (ZSJ vs OL)
#Term	Database	ID	Input number	Background number	P-Value	Input
Phosphatidylinositol signaling system	KEGG PATHWAY	oas04070	8	101	0.000390749	PLCB1|INPP1|INPP4B|PPIP5K2|IMPA2|ITPR1|PIP4K2A|MTMR2
Autophagy - animal	KEGG PATHWAY	oas04140	8	133	0.00208874	ULK2|SH3GLB1|PRKCD|TSC1|ATG3|ATG4D|ITPR1|NRBF2
Inositol phosphate metabolism	KEGG PATHWAY	oas00562	6	76	0.00210624	PLCB1|INPP1|INPP4B|IMPA2|PIP4K2A|MTMR2
Glucagon signaling pathway	KEGG PATHWAY	oas04922	7	108	0.00264333	PLCB1|PDHA1|PRKAB2|GCK|CAMK2B|PGAM2|ITPR1
Purine metabolism	KEGG PATHWAY	oas00230	8	141	0.00294061	AK8|AK3|NT5C|ENTPD8|PPAT|RRM2|PDE4A|PFAS
GnRH signaling pathway	KEGG PATHWAY	oas04912	6	93	0.0053693	PLCB1|MAP3K3|PRKCD|CAMK2B|MAPK14|ITPR1
Central carbon metabolism in cancer	KEGG PATHWAY	oas05230	5	68	0.00649001	GCK|PDHA1|PGAM2|FLT3|KIT
Inflammatory mediator regulation of TRP channels	KEGG PATHWAY	oas04750	6	106	0.00964295	PLCB1|PRKCD|CAMK2B|MAPK14|ITPR1|IL1R1
Phospholipase D signaling pathway	KEGG PATHWAY	oas04072	7	148	0.0130418	PDGFA|PLCB1|SYK|GAB2|KIT|AGPAT2|TSC1
Gap junction	KEGG PATHWAY	oas04540	5	91	0.019614	TUBB6|PDGFA|ITPR1|PRKG1|PLCB1
Autophagy - other	KEGG PATHWAY	oas04136	3	33	0.019996	ULK2|ATG3|ATG4D
Ras signaling pathway	KEGG PATHWAY	oas04014	9	242	0.0211136	PDGFA|BRAP|ANGPT1|RALBP1|GAB2|KIT|PAK6|RASAL2|FLT3
Dopaminergic synapse	KEGG PATHWAY	oas04728	6	132	0.0245643	PLCB1|CAMK2B|MAPK14|GNAL|SLC18A2|ITPR1
Rap1 signaling pathway	KEGG PATHWAY	oas04015	8	215	0.0286934	PDGFA|PLCB1|PARD6A|KIT|MAPK14|RAPGEF6|RAPGEF1|ANGPT1
Tight junction	KEGG PATHWAY	oas04530	7	181	0.0331623	DLG1|AMOTL2|PRKAB2|EPB41L4B|PARD6A|RAPGEF6|CFTR
Gastric acid secretion	KEGG PATHWAY	oas04971	4	75	0.0387973	PLCB1|ITPR1|CFTR|CAMK2B
Pantothenate and CoA biosynthesis	KEGG PATHWAY	oas00770	2	19	0.0444222	PPCDC|PANK2
Metabolic pathways	KEGG PATHWAY	oas01100	34	1540	0.0509245	PGAP1|PLCB1|HYI|PGAM2|RRM2|ABAT|PMM2|EXT2|PANK2|NT5C|INPP4B|TKT|ATP6V0D1|PIP4K2A|MTMR2|PFAS|PPCDC|PDHA1|ST3GAL6|ST3GAL5|IDH2|GCK|EXTL3|ENTPD8|IMPA2|AK8|AGMAT|BLVRA|NPL|INPP1|PPAT|AGPAT2|PDE4A|COX15
Neurotrophin signaling pathway	KEGG PATHWAY	oas04722	5	125	0.0595275	MAPK14|MAP3K3|PRKCD|CAMK2B|RAPGEF1
AMPK signaling pathway	KEGG PATHWAY	oas04152	5	125	0.0595275	EEF2K|TSC1|PRKAB2|STRADA|CFTR
Salmonella infection	KEGG PATHWAY	oas05132	4	88	0.0615289	DYNC1I1|MAPK14|PKN3|PLEKHM2
Platelet activation	KEGG PATHWAY	oas04611	5	127	0.0627208	SYK|PLCB1|ITPR1|PRKG1|MAPK14
Carbon metabolism	KEGG PATHWAY	oas01200	5	127	0.0627208	IDH2|TKT|PDHA1|PGAM2|GCK
Amino sugar and nucleotide sugar metabolism	KEGG PATHWAY	oas00520	3	54	0.0641782	PMM2|NPL|GCK
Glycosaminoglycan biosynthesis - heparan sulfate / heparin	KEGG PATHWAY	oas00534	2	24	0.0652522	EXTL3|EXT2
Vitamin digestion and absorption	KEGG PATHWAY	oas04977	2	24	0.0652522	SLC52A3|ABCC1
Prolactin signaling pathway	KEGG PATHWAY	oas04917	4	90	0.0655349	SOCS5|PRL|GCK|MAPK14
Pyrimidine metabolism	KEGG PATHWAY	oas00240	3	57	0.0725103	NT5C|RRM2|ENTPD8
Fc gamma R-mediated phagocytosis	KEGG PATHWAY	oas04666	4	94	0.0739433	SYK|GAB2|PRKCD|ASAP2
Pathways in cancer	KEGG PATHWAY	oas05200	14	551	0.0751686	PDGFA|BMP2|RALBP1|PLCB1|KIF7|CAMK2B|KIT|LAMA1|KEAP1|EML4|JAG2|HEY2|FLT3|CTNNA2
Long-term depression	KEGG PATHWAY	oas04730	3	58	0.07539	PLCB1|ITPR1|PRKG1
Amoebiasis	KEGG PATHWAY	oas05146	4	96	0.0783427	GNAL|PLCB1|IL1R1|LAMA1
Circadian entrainment	KEGG PATHWAY	oas04713	4	96	0.0783427	PLCB1|ITPR1|PRKG1|CAMK2B
FoxO signaling pathway	KEGG PATHWAY	oas04068	5	138	0.0819687	MAPK14|BCL6|PRKAB2|CDKN2D|USP7
Apelin signaling pathway	KEGG PATHWAY	oas04371	5	138	0.0819687	PLCB1|MEF2A|ITPR1|PRKAB2|PLIN1
Neomycin, kanamycin and gentamicin biosynthesis	KEGG PATHWAY	oas00524	1	5	0.0928343	GCK
Insulin signaling pathway	KEGG PATHWAY	oas04910	5	146	0.0977177	TRIP10|GCK|PRKAB2|RAPGEF1|TSC1
Circadian rhythm	KEGG PATHWAY	oas04710	2	31	0.0986016	BHLHE40|PRKAB2
Parathyroid hormone synthesis, secretion and action	KEGG PATHWAY	oas04928	4	106	0.102215	PDE4A|MEF2A|ITPR1|PLCB1
Fc epsilon RI signaling pathway	KEGG PATHWAY	oas04664	3	67	0.103457	SYK|MAPK14|GAB2
Ubiquitin mediated proteolysis	KEGG PATHWAY	oas04120	5	149	0.103991	CDC27|ERCC8|UBE3A|CUL5|KEAP1
Fluid shear stress and atherosclerosis	KEGG PATHWAY	oas05418	5	149	0.103991	MAPK14|PDGFA|MEF2A|IL1R1|KEAP1
Base excision repair	KEGG PATHWAY	oas03410	2	33	0.108852	PARP4|POLD2
Long-term potentiation	KEGG PATHWAY	oas04720	3	69	0.110184	PLCB1|ITPR1|CAMK2B
Citrate cycle (TCA cycle)	KEGG PATHWAY	oas00020	2	34	0.114079	IDH2|PDHA1
Oxytocin signaling pathway	KEGG PATHWAY	oas04921	5	154	0.114876	EEF2K|PLCB1|ITPR1|PRKAB2|CAMK2B
Apoptosis	KEGG PATHWAY	oas04210	5	154	0.114876	PARP4|SPTAN1|CTSC|ENDOG|ITPR1
T cell receptor signaling pathway	KEGG PATHWAY	oas04660	4	112	0.117957	DLG1|MAPK14|CARD11|PAK6
C-type lectin receptor signaling pathway	KEGG PATHWAY	oas04625	4	112	0.117957	SYK|MAPK14|ITPR1|PRKCD
Glycolysis / Gluconeogenesis	KEGG PATHWAY	oas00010	3	72	0.120579	GCK|PDHA1|PGAM2
Serotonergic synapse	KEGG PATHWAY	oas04726	4	113	0.120678	SLC18A2|ITPR1|HTR1B|PLCB1
Hippo signaling pathway	KEGG PATHWAY	oas04390	5	158	0.123959	DLG1|CTNNA2|BMP2|PARD6A|TEAD4
Biosynthesis of amino acids	KEGG PATHWAY	oas01230	3	73	0.124121	IDH2|TKT|PGAM2
Thyroid hormone synthesis	KEGG PATHWAY	oas04918	3	73	0.124121	LRP2|PLCB1|ITPR1
Thermogenesis	KEGG PATHWAY	oas04714	7	251	0.124787	SMARCC1|PRKAB2|MAPK14|PRKG1|PLIN1|COX15|TSC1
ABC transporters	KEGG PATHWAY	oas02010	3	76	0.13497	ABCC1|ABCC2|CFTR
Taste transduction	KEGG PATHWAY	oas04742	3	78	0.142377	GABRA4|GNAT3|HTR1B
Oocyte meiosis	KEGG PATHWAY	oas04114	4	121	0.143381	CDC27|MAPK14|ITPR1|CAMK2B
Thyroid hormone signaling pathway	KEGG PATHWAY	oas04919	4	121	0.143381	MED13L|PLCB1|MED13|MED17
Alanine, aspartate and glutamate metabolism	KEGG PATHWAY	oas00250	2	40	0.146649	PPAT|ABAT
Lysosome	KEGG PATHWAY	oas04142	4	126	0.158359	AP1M2|ATP6V0D1|CTSC|GM2A
Sphingolipid signaling pathway	KEGG PATHWAY	oas04071	4	126	0.158359	MAPK14|PLCB1|GAB2|ABCC1
Homologous recombination	KEGG PATHWAY	oas03440	2	43	0.163571	BRIP1|POLD2
Insulin secretion	KEGG PATHWAY	oas04911	3	86	0.173258	PLCB1|GCK|CAMK2B
RNA transport	KEGG PATHWAY	oas03013	5	178	0.173947	EEF1A1|DDX20|NUP35|NUP85|NUP43
Nucleotide excision repair	KEGG PATHWAY	oas03420	2	46	0.180816	ERCC8|POLD2
Vascular smooth muscle contraction	KEGG PATHWAY	oas04270	4	134	0.183442	PLCB1|ITPR1|PRKG1|PRKCD
Osteoclast differentiation	KEGG PATHWAY	oas04380	4	134	0.183442	SYK|MAPK14|GAB2|IL1R1
Fat digestion and absorption	KEGG PATHWAY	oas04975	2	47	0.186624	CLPS|AGPAT2
Type II diabetes mellitus	KEGG PATHWAY	oas04930	2	47	0.186624	GCK|PRKCD
Basal transcription factors	KEGG PATHWAY	oas03022	2	48	0.192458	GTF2A1L|TAF11
Porphyrin and chlorophyll metabolism	KEGG PATHWAY	oas00860	2	48	0.192458	BLVRA|COX15
PD-L1 expression and PD-1 checkpoint pathway in cancer	KEGG PATHWAY	oas05235	3	92	0.197536	MAPK14|MAP3K3|EML4
Hedgehog signaling pathway	KEGG PATHWAY	oas04340	2	49	0.198315	LRP2|KIF7
Alzheimer disease	KEGG PATHWAY	oas05010	5	187	0.19862	PLCB1|LPL|SNCA|ITPR1|ATF6
Non-homologous end-joining	KEGG PATHWAY	oas03450	1	13	0.203375	POLM
Axon guidance	KEGG PATHWAY	oas04360	5	191	0.209953	PLXNA2|PAK6|PARD6A|SEMA3C|CAMK2B
Notch signaling pathway	KEGG PATHWAY	oas04330	2	51	0.21009	JAG2|DTX2
Cholesterol metabolism	KEGG PATHWAY	oas04979	2	51	0.21009	LRP2|LPL
PI3K-Akt signaling pathway	KEGG PATHWAY	oas04151	9	398	0.212243	PDGFA|LAMA1|SYK|PRL|PKN3|KIT|ANGPT1|FLT3|TSC1
Antifolate resistance	KEGG PATHWAY	oas01523	2	52	0.216005	ABCC1|ABCC2
Viral carcinogenesis	KEGG PATHWAY	oas05203	6	244	0.217033	DLG1|SYK|UBE3A|USP7|GTF2A1L|ATP6V0D1
Aldosterone synthesis and secretion	KEGG PATHWAY	oas04925	3	99	0.226802	PLCB1|ITPR1|CAMK2B
Glycosphingolipid biosynthesis - ganglio series	KEGG PATHWAY	oas00604	1	15	0.228842	ST3GAL5
Bile secretion	KEGG PATHWAY	oas04976	3	100	0.231051	SLC10A2|CFTR|ABCC2
Salivary secretion	KEGG PATHWAY	oas04970	3	100	0.231051	PLCB1|ITPR1|PRKG1
Choline metabolism in cancer	KEGG PATHWAY	oas05231	3	101	0.235314	PDGFA|SLC44A2|TSC1
MAPK signaling pathway	KEGG PATHWAY	oas04010	7	305	0.239454	PDGFA|MAP3K3|KIT|MAPK14|ANGPT1|FLT3|IL1R1
Regulation of lipolysis in adipocytes	KEGG PATHWAY	oas04923	2	56	0.23979	PRKG1|PLIN1
Melanogenesis	KEGG PATHWAY	oas04916	3	103	0.243881	PLCB1|CAMK2B|KIT
Retrograde endocannabinoid signaling	KEGG PATHWAY	oas04723	4	152	0.243926	MAPK14|PLCB1|ITPR1|GABRA4
Calcium signaling pathway	KEGG PATHWAY	oas04020	5	203	0.24511	GNAL|PLCB1|ITPR1|ORAI2|CAMK2B
NF-kappa B signaling pathway	KEGG PATHWAY	oas04064	3	104	0.248184	SYK|CARD11|IL1R1
Pancreatic secretion	KEGG PATHWAY	oas04972	3	105	0.252497	PLCB1|ITPR1|CFTR
Parkinson disease	KEGG PATHWAY	oas05012	4	157	0.261477	GNAL|SLC18A2|LRRK2|SNCA
2-Oxocarboxylic acid metabolism	KEGG PATHWAY	oas01210	1	18	0.265528	IDH2
mTOR signaling pathway	KEGG PATHWAY	oas04150	4	160	0.272123	ULK2|FNIP1|STRADA|TSC1
Thiamine metabolism	KEGG PATHWAY	oas00730	1	19	0.277366	AK8
AGE-RAGE signaling pathway in diabetic complications	KEGG PATHWAY	oas04933	3	111	0.278583	MAPK14|PLCB1|PRKCD
Cholinergic synapse	KEGG PATHWAY	oas04725	3	111	0.278583	PLCB1|ITPR1|CAMK2B
Human papillomavirus infection	KEGG PATHWAY	oas05165	8	376	0.280006	DLG1|LAMA1|UBE3A|PARD6A|ISG15|ATP6V0D1|HEY2|TSC1
Glycerolipid metabolism	KEGG PATHWAY	oas00561	2	63	0.281625	LPL|AGPAT2
HIF-1 signaling pathway	KEGG PATHWAY	oas04066	3	113	0.287338	PDHA1|ANGPT1|CAMK2B
Glutathione metabolism	KEGG PATHWAY	oas00480	2	64	0.287597	IDH2|RRM2
Kaposi sarcoma-associated herpesvirus infection	KEGG PATHWAY	oas05167	5	217	0.287863	SYK|ATG3|ITPR1|MAPK14|CD200R1
Basal cell carcinoma	KEGG PATHWAY	oas05217	2	66	0.299523	KIF7|BMP2
Hematopoietic cell lineage	KEGG PATHWAY	oas04640	3	117	0.304906	FLT3|IL1R1|KIT
Acute myeloid leukemia	KEGG PATHWAY	oas05221	2	67	0.305474	FLT3|KIT
Chagas disease (American trypanosomiasis)	KEGG PATHWAY	oas05142	3	118	0.309306	GNAL|PLCB1|MAPK14
Cortisol synthesis and secretion	KEGG PATHWAY	oas04927	2	68	0.311416	PLCB1|ITPR1
Amphetamine addiction	KEGG PATHWAY	oas05031	2	68	0.311416	SLC18A2|CAMK2B
cGMP-PKG signaling pathway	KEGG PATHWAY	oas04022	4	171	0.311702	PLCB1|MEF2A|ITPR1|PRKG1
Terpenoid backbone biosynthesis	KEGG PATHWAY	oas00900	1	22	0.311749	DHDDS
Mismatch repair	KEGG PATHWAY	oas03430	1	23	0.322843	POLD2
Renin secretion	KEGG PATHWAY	oas04924	2	71	0.329171	PLCB1|ITPR1
Adherens junction	KEGG PATHWAY	oas04520	2	72	0.335063	PTPRM|CTNNA2
Renal cell carcinoma	KEGG PATHWAY	oas05211	2	73	0.340939	PAK6|RAPGEF1
Adipocytokine signaling pathway	KEGG PATHWAY	oas04920	2	73	0.340939	PRKAB2|AGRP
Renin-angiotensin system	KEGG PATHWAY	oas04614	1	26	0.355066	ATP6AP2
Maturity onset diabetes of the young	KEGG PATHWAY	oas04950	1	26	0.355066	GCK
Glycosylphosphatidylinositol (GPI)-anchor biosynthesis	KEGG PATHWAY	oas00563	1	26	0.355066	PGAP1
Glioma	KEGG PATHWAY	oas05214	2	76	0.358466	PDGFA|CAMK2B
Arrhythmogenic right ventricular cardiomyopathy (ARVC)	KEGG PATHWAY	oas05412	2	76	0.358466	LAMA1|CTNNA2
NOD-like receptor signaling pathway	KEGG PATHWAY	oas04621	4	187	0.370015	MAPK14|PLCB1|ITPR1|PRKCD
B cell receptor signaling pathway	KEGG PATHWAY	oas04662	2	78	0.370056	SYK|CARD11
Collecting duct acid secretion	KEGG PATHWAY	oas04966	1	28	0.375694	ATP6V0D1
Epstein-Barr virus infection	KEGG PATHWAY	oas05169	5	245	0.376374	SYK|MAPK14|ENTPD8|ISG15|USP7
Transcriptional misregulation in cancer	KEGG PATHWAY	oas05202	4	189	0.377307	ETV1|PDGFA|BCL6|FLT3
Synaptic vesicle cycle	KEGG PATHWAY	oas04721	2	80	0.381562	SLC18A2|ATP6V0D1
Glycosphingolipid biosynthesis - lacto and neolacto series	KEGG PATHWAY	oas00601	1	29	0.38576	ST3GAL6
Butanoate metabolism	KEGG PATHWAY	oas00650	1	29	0.38576	ABAT
RNA polymerase	KEGG PATHWAY	oas03020	1	29	0.38576	POLR2J
Human immunodeficiency virus 1 infection	KEGG PATHWAY	oas05170	5	249	0.389116	AP1M2|MAPK14|PAK6|ITPR1|CUL5
Hippo signaling pathway - multiple species	KEGG PATHWAY	oas04392	1	30	0.395664	TEAD4
Estrogen signaling pathway	KEGG PATHWAY	oas04915	3	138	0.396994	PLCB1|ITPR1|PRKCD
p53 signaling pathway	KEGG PATHWAY	oas04115	2	83	0.398651	CD82|RRM2
Human cytomegalovirus infection	KEGG PATHWAY	oas05163	5	255	0.408195	MAPK14|PLCB1|ITPR1|IL1R1|TSC1
Pentose phosphate pathway	KEGG PATHWAY	oas00030	1	32	0.414996	TKT
Galactose metabolism	KEGG PATHWAY	oas00052	1	32	0.414996	GCK
PPAR signaling pathway	KEGG PATHWAY	oas03320	2	86	0.415516	LPL|PLIN1
GABAergic synapse	KEGG PATHWAY	oas04727	2	87	0.421085	GABRA4|ABAT
Starch and sucrose metabolism	KEGG PATHWAY	oas00500	1	33	0.424429	GCK
ErbB signaling pathway	KEGG PATHWAY	oas04012	2	89	0.432141	PAK6|CAMK2B
Longevity regulating pathway	KEGG PATHWAY	oas04211	2	90	0.437626	PRKAB2|TSC1
Fructose and mannose metabolism	KEGG PATHWAY	oas00051	1	35	0.442843	PMM2
Glyoxylate and dicarboxylate metabolism	KEGG PATHWAY	oas00630	1	35	0.442843	HYI
SNARE interactions in vesicular transport	KEGG PATHWAY	oas04130	1	35	0.442843	YKT6
Progesterone-mediated oocyte maturation	KEGG PATHWAY	oas04914	2	91	0.443083	CDC27|MAPK14
Focal adhesion	KEGG PATHWAY	oas04510	4	208	0.44587	PDGFA|PAK6|RAPGEF1|LAMA1
Hypertrophic cardiomyopathy (HCM)	KEGG PATHWAY	oas05410	2	92	0.44851	LAMA1|PRKAB2
DNA replication	KEGG PATHWAY	oas03030	1	36	0.451829	POLD2
Nicotinate and nicotinamide metabolism	KEGG PATHWAY	oas00760	1	36	0.451829	NT5C
Propanoate metabolism	KEGG PATHWAY	oas00640	1	36	0.451829	ABAT
Endocytosis	KEGG PATHWAY	oas04144	5	269	0.452333	ASAP2|PARD6A|ARFGEF1|SH3GLB1|VPS36
TGF-beta signaling pathway	KEGG PATHWAY	oas04350	2	93	0.453908	BMP2|LTBP1
Morphine addiction	KEGG PATHWAY	oas05032	2	94	0.459275	PDE4A|GABRA4
Tuberculosis	KEGG PATHWAY	oas05152	4	212	0.46004	SYK|MAPK14|ATP6V0D1|CAMK2B
Huntington disease	KEGG PATHWAY	oas05016	4	212	0.46004	DNAH5|PLCB1|ITPR1|POLR2J
Adrenergic signaling in cardiomyocytes	KEGG PATHWAY	oas04261	3	154	0.46498	MAPK14|PLCB1|CAMK2B
Spliceosome	KEGG PATHWAY	oas03040	3	155	0.469123	DDX42|HNRNPM|DHX15
Breast cancer	KEGG PATHWAY	oas05224	3	155	0.469123	JAG2|HEY2|KIT
beta-Alanine metabolism	KEGG PATHWAY	oas00410	1	38	0.469368	ABAT
ECM-receptor interaction	KEGG PATHWAY	oas04512	2	96	0.469916	AGRN|LAMA1
Endocrine resistance	KEGG PATHWAY	oas01522	2	96	0.469916	JAG2|MAPK14
African trypanosomiasis	KEGG PATHWAY	oas05143	1	39	0.477927	PLCB1
Cushing syndrome	KEGG PATHWAY	oas04934	3	161	0.493671	PLCB1|ITPR1|CAMK2B
Nicotine addiction	KEGG PATHWAY	oas05033	1	41	0.494633	GABRA4
Pyruvate metabolism	KEGG PATHWAY	oas00620	1	41	0.494633	PDHA1
Rheumatoid arthritis	KEGG PATHWAY	oas05323	2	101	0.495961	ATP6V0D1|ANGPT1
Carbohydrate digestion and absorption	KEGG PATHWAY	oas04973	1	43	0.510806	GNAT3
Th1 and Th2 cell differentiation	KEGG PATHWAY	oas04658	2	104	0.511192	JAG2|MAPK14
Wnt signaling pathway	KEGG PATHWAY	oas04310	3	168	0.521579	PLCB1|DKK2|CAMK2B
Cellular senescence	KEGG PATHWAY	oas04218	3	169	0.525497	MAPK14|ITPR1|TSC1
Glutamatergic synapse	KEGG PATHWAY	oas04724	2	109	0.535898	PLCB1|ITPR1
Protein processing in endoplasmic reticulum	KEGG PATHWAY	oas04141	3	172	0.537146	SELENOS|DNAJA1|ATF6
Vasopressin-regulated water reabsorption	KEGG PATHWAY	oas04962	1	47	0.541618	DYNC1I1
Insulin resistance	KEGG PATHWAY	oas04931	2	111	0.545537	PRKAB2|PRKCD
Glycine, serine and threonine metabolism	KEGG PATHWAY	oas00260	1	48	0.549014	PGAM2
Endocrine and other factor-regulated calcium reabsorption	KEGG PATHWAY	oas04961	1	48	0.549014	PLCB1
Arginine and proline metabolism	KEGG PATHWAY	oas00330	1	48	0.549014	AGMAT
Cocaine addiction	KEGG PATHWAY	oas05030	1	49	0.556291	SLC18A2
cAMP signaling pathway	KEGG PATHWAY	oas04024	4	242	0.561475	PDE4A|CAMK2B|HTR1B|CFTR
Phagosome	KEGG PATHWAY	oas04145	3	180	0.567393	DYNC1I1|TUBB6|ATP6V0D1
Neuroactive ligand-receptor interaction	KEGG PATHWAY	oas04080	6	372	0.570949	NMU|PRL|GLRA2|GABRA4|UTS2R|HTR1B
Leukocyte transendothelial migration	KEGG PATHWAY	oas04670	2	117	0.573609	MAPK14|CTNNA2
Human T-cell leukemia virus 1 infection	KEGG PATHWAY	oas05166	4	246	0.574215	DLG1|CDC27|IL1R1|MAP3K3
Fanconi anemia pathway	KEGG PATHWAY	oas03460	1	52	0.577425	BRIP1
Valine, leucine and isoleucine degradation	KEGG PATHWAY	oas00280	1	52	0.577425	ABAT
RIG-I-like receptor signaling pathway	KEGG PATHWAY	oas04622	2	118	0.578163	MAPK14|ISG15
Hepatocellular carcinoma	KEGG PATHWAY	oas05225	3	184	0.582055	ARID2|SMARCC1|KEAP1
Sphingolipid metabolism	KEGG PATHWAY	oas00600	1	53	0.584245	CERK
Th17 cell differentiation	KEGG PATHWAY	oas04659	2	120	0.587164	MAPK14|IL1R1
Chemokine signaling pathway	KEGG PATHWAY	oas04062	3	188	0.596398	PLCB1|XCL1|PRKCD
Amyotrophic lateral sclerosis (ALS)	KEGG PATHWAY	oas05014	1	56	0.604051	MAPK14
Toxoplasmosis	KEGG PATHWAY	oas05145	2	127	0.617544	MAPK14|LAMA1
Endometrial cancer	KEGG PATHWAY	oas05213	1	59	0.622915	CTNNA2
Cell cycle	KEGG PATHWAY	oas04110	2	129	0.625902	CDC27|CDKN2D
VEGF signaling pathway	KEGG PATHWAY	oas04370	1	60	0.629002	MAPK14
Longevity regulating pathway - multiple species	KEGG PATHWAY	oas04213	1	63	0.64668	PRKAB2
Relaxin signaling pathway	KEGG PATHWAY	oas04926	2	135	0.650127	MAPK14|PLCB1
Non-small cell lung cancer	KEGG PATHWAY	oas05223	1	66	0.663518	EML4
Aminoacyl-tRNA biosynthesis	KEGG PATHWAY	oas00970	1	66	0.663518	YARS
Mitophagy - animal	KEGG PATHWAY	oas04137	1	67	0.668951	TBC1D17
Yersinia infection	KEGG PATHWAY	oas05135	2	141	0.67309	MAPK14|PKN3
Legionellosis	KEGG PATHWAY	oas05134	1	68	0.674296	EEF1A1
Lysine degradation	KEGG PATHWAY	oas00310	1	69	0.679555	SUV39H2
Signaling pathways regulating pluripotency of stem cells	KEGG PATHWAY	oas04550	2	143	0.680468	MAPK14|POU5F1
Proteoglycans in cancer	KEGG PATHWAY	oas05205	3	215	0.684572	MAPK14|ITPR1|CAMK2B
Melanoma	KEGG PATHWAY	oas05218	1	72	0.69483	PDGFA
Regulation of actin cytoskeleton	KEGG PATHWAY	oas04810	3	219	0.696334	PDGFA|PAK6|PIP4K2A
Oxidative phosphorylation	KEGG PATHWAY	oas00190	2	151	0.708629	ATP6V0D1|COX15
Pancreatic cancer	KEGG PATHWAY	oas05212	1	75	0.709378	RALBP1
Drug metabolism - cytochrome P450	KEGG PATHWAY	oas00982	1	75	0.709378	FMO5
Leishmaniasis	KEGG PATHWAY	oas05140	1	77	0.71869	MAPK14
Bacterial invasion of epithelial cells	KEGG PATHWAY	oas05100	1	77	0.71869	CTNNA2
Chronic myeloid leukemia	KEGG PATHWAY	oas05220	1	79	0.727704	GAB2
Viral myocarditis	KEGG PATHWAY	oas05416	1	81	0.736431	LAMA1
Jak-STAT signaling pathway	KEGG PATHWAY	oas04630	3	234	0.737486	SOCS5|PDGFA|PRL
Pertussis	KEGG PATHWAY	oas05133	1	82	0.740688	MAPK14
EGFR tyrosine kinase inhibitor resistance	KEGG PATHWAY	oas01521	1	83	0.744878	PDGFA
Peroxisome	KEGG PATHWAY	oas04146	1	85	0.753055	IDH2
Platinum drug resistance	KEGG PATHWAY	oas01524	1	88	0.764833	ABCC2
Ribosome biogenesis in eukaryotes	KEGG PATHWAY	oas03008	1	90	0.772372	RCL1
Drug metabolism - other enzymes	KEGG PATHWAY	oas00983	1	90	0.772372	RRM2
IL-17 signaling pathway	KEGG PATHWAY	oas04657	1	92	0.779669	MAPK14
Viral protein interaction with cytokine and cytokine receptor	KEGG PATHWAY	oas04061	1	94	0.786734	XCL1
Dilated cardiomyopathy (DCM)	KEGG PATHWAY	oas05414	1	95	0.790181	LAMA1
Ribosome	KEGG PATHWAY	oas03010	3	258	0.793999	MRPL3|RPS15|RPL9
Prostate cancer	KEGG PATHWAY	oas05215	1	97	0.796909	PDGFA
mRNA surveillance pathway	KEGG PATHWAY	oas03015	1	99	0.803421	WDR33
Small cell lung cancer	KEGG PATHWAY	oas05222	1	100	0.806599	LAMA1
Glycerophospholipid metabolism	KEGG PATHWAY	oas00564	1	102	0.812802	AGPAT2
Necroptosis	KEGG PATHWAY	oas04217	2	190	0.817638	PARP4|CAMK2B
MicroRNAs in cancer	KEGG PATHWAY	oas05206	2	198	0.8349	PDGFA|ABCC1
Cytokine-cytokine receptor interaction	KEGG PATHWAY	oas04060	4	358	0.837059	PRL|XCL1|BMP2|IL1R1
Toll-like receptor signaling pathway	KEGG PATHWAY	oas04620	1	119	0.858118	MAPK14
Alcoholism	KEGG PATHWAY	oas05034	2	219	0.873404	HAT1|SLC18A2
TNF signaling pathway	KEGG PATHWAY	oas04668	1	128	0.877491	MAPK14
Natural killer cell mediated cytotoxicity	KEGG PATHWAY	oas04650	1	147	0.910155	SYK
Gastric cancer	KEGG PATHWAY	oas05226	1	163	0.930815	CTNNA2
Non-alcoholic fatty liver disease (NAFLD)	KEGG PATHWAY	oas04932	1	164	0.931936	PRKAB2
Herpes simplex virus 1 infection	KEGG PATHWAY	oas05168	4	457	0.940829	SYK|SRPK1|ZNF382|TSC1
Cell adhesion molecules (CAMs)	KEGG PATHWAY	oas04514	1	173	0.941245	PTPRM
Hepatitis B	KEGG PATHWAY	oas05161	1	183	0.950105	MAPK14
Olfactory transduction	KEGG PATHWAY	oas04740	4	1127	0.99999	GNAL|PRKG1|CAMK2B|ANO2
