# Supplementary material for: Genome-Wide Selection Signals Reveal Candidate Genes Associated with Plateau Adaptation in Tibetan Sheep
Source: Animals (Basel). 2024 Nov 8;14(22):3212. doi: 10.3390/ani14223212 (PMC11591308; doi:10.3390/ani14223212)
Supplement: Supplementary file 1 [file animals-14-03212-s001.zip › Table S6. KEGG enrichment (Shared genes).xlsx]

## Sheet: Sheet1
Table S6. KEGG enrichment (shared genes)
#Term	Database	ID	Input number	Background number	P-Value	Corrected P-Value	Input
Adherens junction	KEGG PATHWAY	oas04520	2	72	0.0298457	0.585092	PTPRM|CTNNA2
Axon guidance	KEGG PATHWAY	oas04360	3	191	0.0339518	0.585092	SEMA3C|PAK6|PARD6A
Ras signaling pathway	KEGG PATHWAY	oas04014	3	242	0.0602246	0.585092	PAK6|BRAP|RALBP1
T cell receptor signaling pathway	KEGG PATHWAY	oas04660	2	112	0.064872	0.585092	MAPK14|PAK6
Leukocyte transendothelial migration	KEGG PATHWAY	oas04670	2	117	0.0699045	0.585092	MAPK14|CTNNA2
Endocytosis	KEGG PATHWAY	oas04144	3	269	0.0770492	0.585092	SH3GLB1|PARD6A|VPS36
AMPK signaling pathway	KEGG PATHWAY	oas04152	2	125	0.0782111	0.585092	EEF2K|STRADA
Sphingolipid signaling pathway	KEGG PATHWAY	oas04071	2	126	0.0792705	0.585092	MAPK14|ABCC1
Autophagy - animal	KEGG PATHWAY	oas04140	2	133	0.0868101	0.585092	ATG3|SH3GLB1
Vitamin digestion and absorption	KEGG PATHWAY	oas04977	1	24	0.0871006	0.585092	ABCC1
FoxO signaling pathway	KEGG PATHWAY	oas04068	2	138	0.0923226	0.585092	MAPK14|USP7
Renin-angiotensin system	KEGG PATHWAY	oas04614	1	26	0.0937351	0.585092	ATP6AP2
Hippo signaling pathway	KEGG PATHWAY	oas04390	2	158	0.115316	0.585092	CTNNA2|PARD6A
Autophagy - other	KEGG PATHWAY	oas04136	1	33	0.116582	0.585092	ATG3
Carbohydrate digestion and absorption	KEGG PATHWAY	oas04973	1	43	0.148236	0.585092	GNAT3
Antifolate resistance	KEGG PATHWAY	oas01523	1	52	0.175762	0.585092	ABCC1
Rap1 signaling pathway	KEGG PATHWAY	oas04015	2	215	0.186879	0.585092	MAPK14|PARD6A
Amyotrophic lateral sclerosis (ALS)	KEGG PATHWAY	oas05014	1	56	0.187712	0.585092	MAPK14
Kaposi sarcoma-associated herpesvirus infection	KEGG PATHWAY	oas05167	2	217	0.1895	0.585092	MAPK14|ATG3
Endometrial cancer	KEGG PATHWAY	oas05213	1	59	0.196562	0.585092	CTNNA2
VEGF signaling pathway	KEGG PATHWAY	oas04370	1	60	0.19949	0.585092	MAPK14
Fc epsilon RI signaling pathway	KEGG PATHWAY	oas04664	1	67	0.219697	0.585092	MAPK14
Viral carcinogenesis	KEGG PATHWAY	oas05203	2	244	0.225313	0.585092	UBE3A|USP7
Epstein-Barr virus infection	KEGG PATHWAY	oas05169	2	245	0.226651	0.585092	MAPK14|USP7
Human immunodeficiency virus 1 infection	KEGG PATHWAY	oas05170	2	249	0.232008	0.585092	MAPK14|PAK6
Renal cell carcinoma	KEGG PATHWAY	oas05211	1	73	0.236615	0.585092	PAK6
Pancreatic cancer	KEGG PATHWAY	oas05212	1	75	0.242173	0.585092	RALBP1
ABC transporters	KEGG PATHWAY	oas02010	1	76	0.244937	0.585092	ABCC1
Arrhythmogenic right ventricular cardiomyopathy (ARVC)	KEGG PATHWAY	oas05412	1	76	0.244937	0.585092	CTNNA2
Leishmaniasis	KEGG PATHWAY	oas05140	1	77	0.247691	0.585092	MAPK14
Bacterial invasion of epithelial cells	KEGG PATHWAY	oas05100	1	77	0.247691	0.585092	CTNNA2
Taste transduction	KEGG PATHWAY	oas04742	1	78	0.250435	0.585092	GNAT3
Pertussis	KEGG PATHWAY	oas05133	1	82	0.261313	0.585092	MAPK14
Salmonella infection	KEGG PATHWAY	oas05132	1	88	0.277337	0.585092	MAPK14
ErbB signaling pathway	KEGG PATHWAY	oas04012	1	89	0.279974	0.585092	PAK6
Prolactin signaling pathway	KEGG PATHWAY	oas04917	1	90	0.282601	0.585092	MAPK14
Progesterone-mediated oocyte maturation	KEGG PATHWAY	oas04914	1	91	0.285219	0.585092	MAPK14
PD-L1 expression and PD-1 checkpoint pathway in cancer	KEGG PATHWAY	oas05235	1	92	0.287828	0.585092	MAPK14
IL-17 signaling pathway	KEGG PATHWAY	oas04657	1	92	0.287828	0.585092	MAPK14
GnRH signaling pathway	KEGG PATHWAY	oas04912	1	93	0.290427	0.585092	MAPK14
Endocrine resistance	KEGG PATHWAY	oas01522	1	96	0.298169	0.585092	MAPK14
Th1 and Th2 cell differentiation	KEGG PATHWAY	oas04658	1	104	0.318406	0.585092	MAPK14
Inflammatory mediator regulation of TRP channels	KEGG PATHWAY	oas04750	1	106	0.323374	0.585092	MAPK14
AGE-RAGE signaling pathway in diabetic complications	KEGG PATHWAY	oas04933	1	111	0.335639	0.585092	MAPK14
C-type lectin receptor signaling pathway	KEGG PATHWAY	oas04625	1	112	0.338065	0.585092	MAPK14
Chagas disease (American trypanosomiasis)	KEGG PATHWAY	oas05142	1	118	0.352441	0.585092	MAPK14
RIG-I-like receptor signaling pathway	KEGG PATHWAY	oas04622	1	118	0.352441	0.585092	MAPK14
Toll-like receptor signaling pathway	KEGG PATHWAY	oas04620	1	119	0.354806	0.585092	MAPK14
Th17 cell differentiation	KEGG PATHWAY	oas04659	1	120	0.357163	0.585092	MAPK14
Oocyte meiosis	KEGG PATHWAY	oas04114	1	121	0.359512	0.585092	MAPK14
Thyroid hormone signaling pathway	KEGG PATHWAY	oas04919	1	121	0.359512	0.585092	MED13L
Neurotrophin signaling pathway	KEGG PATHWAY	oas04722	1	125	0.368822	0.585092	MAPK14
Toxoplasmosis	KEGG PATHWAY	oas05145	1	127	0.373426	0.585092	MAPK14
Platelet activation	KEGG PATHWAY	oas04611	1	127	0.373426	0.585092	MAPK14
TNF signaling pathway	KEGG PATHWAY	oas04668	1	128	0.375716	0.585092	MAPK14
Dopaminergic synapse	KEGG PATHWAY	oas04728	1	132	0.384793	0.585092	MAPK14
Osteoclast differentiation	KEGG PATHWAY	oas04380	1	134	0.389282	0.585092	MAPK14
Relaxin signaling pathway	KEGG PATHWAY	oas04926	1	135	0.391514	0.585092	MAPK14
Human papillomavirus infection	KEGG PATHWAY	oas05165	2	376	0.400578	0.585092	UBE3A|PARD6A
Yersinia infection	KEGG PATHWAY	oas05135	1	141	0.40474	0.585092	MAPK14
Signaling pathways regulating pluripotency of stem cells	KEGG PATHWAY	oas04550	1	143	0.409085	0.585092	MAPK14
Insulin signaling pathway	KEGG PATHWAY	oas04910	1	146	0.415544	0.585092	TRIP10
Ubiquitin mediated proteolysis	KEGG PATHWAY	oas04120	1	149	0.421933	0.585092	UBE3A
Fluid shear stress and atherosclerosis	KEGG PATHWAY	oas05418	1	149	0.421933	0.585092	MAPK14
Retrograde endocannabinoid signaling	KEGG PATHWAY	oas04723	1	152	0.428253	0.585092	MAPK14
Adrenergic signaling in cardiomyocytes	KEGG PATHWAY	oas04261	1	154	0.432428	0.585092	MAPK14
Oxytocin signaling pathway	KEGG PATHWAY	oas04921	1	154	0.432428	0.585092	EEF2K
Spliceosome	KEGG PATHWAY	oas03040	1	155	0.434505	0.585092	DHX15
mTOR signaling pathway	KEGG PATHWAY	oas04150	1	160	0.444774	0.585092	STRADA
Gastric cancer	KEGG PATHWAY	oas05226	1	163	0.450846	0.585092	CTNNA2
Wnt signaling pathway	KEGG PATHWAY	oas04310	1	168	0.460822	0.585092	DKK2
Cellular senescence	KEGG PATHWAY	oas04218	1	169	0.462795	0.585092	MAPK14
Protein processing in endoplasmic reticulum	KEGG PATHWAY	oas04141	1	172	0.468673	0.585092	DNAJA1
Cell adhesion molecules (CAMs)	KEGG PATHWAY	oas04514	1	173	0.470618	0.585092	PTPRM
Tight junction	KEGG PATHWAY	oas04530	1	181	0.485926	0.586346	PARD6A
Hepatitis B	KEGG PATHWAY	oas05161	1	183	0.489684	0.586346	MAPK14
Hepatocellular carcinoma	KEGG PATHWAY	oas05225	1	184	0.491553	0.586346	ARID2
NOD-like receptor signaling pathway	KEGG PATHWAY	oas04621	1	187	0.497119	0.586346	MAPK14
MicroRNAs in cancer	KEGG PATHWAY	oas05206	1	198	0.517017	0.602096	ABCC1
Focal adhesion	KEGG PATHWAY	oas04510	1	208	0.534429	0.605518	PAK6
Tuberculosis	KEGG PATHWAY	oas05152	1	212	0.541218	0.605518	MAPK14
Proteoglycans in cancer	KEGG PATHWAY	oas05205	1	215	0.546246	0.605518	MAPK14
Alcoholism	KEGG PATHWAY	oas05034	1	219	0.552865	0.605518	HAT1
Regulation of actin cytoskeleton	KEGG PATHWAY	oas04810	1	219	0.552865	0.605518	PAK6
Pathways in cancer	KEGG PATHWAY	oas05200	2	551	0.600362	0.640438	CTNNA2|RALBP1
Thermogenesis	KEGG PATHWAY	oas04714	1	251	0.602487	0.640438	MAPK14
Human cytomegalovirus infection	KEGG PATHWAY	oas05163	1	255	0.608293	0.640438	MAPK14
Ribosome	KEGG PATHWAY	oas03010	1	258	0.612593	0.640438	MRPL3
MAPK signaling pathway	KEGG PATHWAY	oas04010	1	305	0.674163	0.696888	MAPK14
Neuroactive ligand-receptor interaction	KEGG PATHWAY	oas04080	1	372	0.745543	0.762111	GLRA2
Herpes simplex virus 1 infection	KEGG PATHWAY	oas05168	1	457	0.814227	0.823175	SRPK1
Olfactory transduction	KEGG PATHWAY	oas04740	1	1127	0.984996	0.984996	ANO2
